# Supplementary material for: Bis(4,4′-methyl­enedicyclo­hexyl­aminium) μ-benzene-1,4-dicarboxyl­ato-bis­[tri­chlorido­zinc(II)] tetra­hydrate
Source: Acta Crystallogr Sect E Struct Rep Online. 2008 Oct 15;64(Pt 11):m1412. doi: 10.1107/S1600536808033011 (PMC2959686; doi:10.1107/S1600536808033011)
Supplement: Supplementary file 1 [file e-64-m1412-sup1.cif]

##############################################################################
###                                                                        ###
###        Electronic paper (Acta Crystallographica Section E)             ###
###                                                                        ###
##############################################################################
#                                                                            #
# This CIF contains the data in a paper accepted for publication in Acta     #
# Crystallographica Section E. It conforms to the requirements of Notes      #
# for Authors for Section E, and has been peer reviewed under the auspices   #
# of the IUCr Commission on Journals.                                        #
#                                                                            #
# Full details of the Crystallographic Information File format               #
# are given in the paper "The Crystallographic Information File (CIF):       #
# a New Standard Archive File for Crystallography" by S. R. Hall, F. H.      #
# Allen and I. D. Brown [Acta Cryst. (1991), A47, 655-685].                  #
#                                                                            #
# The current version of the core CIF dictionary is obtainable from          #
# ftp://ftp.iucr.org/pub/cif_core.dic. The current version number is 2.4.    #
#                                                                            #
# Software is freely available for graphical display of the structure(s) in  #
# this CIF.  For information consult the CIF home page http://www.iucr.org/  #
# cif/home.html                                                              #
#                                                                            #
# This file may be used for bona fide research purposes within the           #
# scientific community so long as proper attribution is given to the journal # 
# article from which it was obtained.                                        #
#                                                                            #
##############################################################################
                                             
data_I
_audit_creation_method     SHELXL97
_chemical_name_systematic
;
Bis(4,4'-methylenedicyclohexylaminium)
\m-benzene-1,4-dicarboxylato-bis[trichloridozinc(II)] tetrahydrate
;
_chemical_name_common     ?
_chemical_formula_moiety     '2C13 H28 N2 2+ , C8 H4 Cl6 O4 Zn2 4- , 4H2 O'
_chemical_formula_sum     'C34 H68 Cl6 N4 O8 Zn2'
_chemical_formula_iupac     '(C13 H28 N2)2 [Zn2 (C8 H4 O4) Cl6] , 4H2 O'
_chemical_formula_weight     1004.36
_chemical_melting_point     ?
_symmetry_cell_setting     monoclinic
_symmetry_space_group_name_H-M     'P 21/c'
_symmetry_space_group_name_Hall     '-P 2ybc'
loop_
    _symmetry_equiv_pos_as_xyz
    'x, y, z'
    '-x, y+1/2, -z+1/2'
    '-x, -y, -z'
    'x, -y-1/2, z-1/2'
_cell_length_a     14.264(3)
_cell_length_b     14.202(2)
_cell_length_c     11.712(2)
_cell_angle_alpha     90.00
_cell_angle_beta     100.498(16)
_cell_angle_gamma     90.00
_cell_volume     2333.0(7)
_cell_formula_units_Z     2
_cell_measurement_reflns_used     33
_cell_measurement_theta_min     5.74
_cell_measurement_theta_max     12.52
_cell_measurement_temperature     295(2)
_exptl_crystal_description     plate
_exptl_crystal_colour     colourless
_exptl_crystal_size_max     0.70
_exptl_crystal_size_mid     0.40
_exptl_crystal_size_min     0.10
_exptl_crystal_density_diffrn     1.430
_exptl_crystal_density_meas     ?
_exptl_crystal_density_method     'not measured'
_exptl_crystal_F_000     1052
_exptl_absorpt_coefficient_mu     1.420
_exptl_absorpt_correction_type     psi-scan
_exptl_absorpt_process_details     '(XSCANS; Siemens, 1995)'
_exptl_absorpt_correction_T_min     0.694
_exptl_absorpt_correction_T_max     0.868
_exptl_special_details     ?
_diffrn_ambient_temperature     295(2)
_diffrn_radiation_type     MoK\a
_diffrn_radiation_wavelength     0.71073
_diffrn_radiation_source     'fine-focus sealed tube'
_diffrn_radiation_monochromator     graphite
_diffrn_measurement_device_type     'Bruker P4'
_diffrn_measurement_method     \w
_diffrn_reflns_number     5093
_diffrn_reflns_av_R_equivalents     0.0267
_diffrn_reflns_av_sigmaI/netI     0.0302
_diffrn_reflns_theta_min     2.04
_diffrn_reflns_theta_max     25.02
_diffrn_reflns_theta_full     25.02
_diffrn_measured_fraction_theta_max     0.992
_diffrn_measured_fraction_theta_full     0.992
_diffrn_reflns_limit_h_min     -16
_diffrn_reflns_limit_h_max     16
_diffrn_reflns_limit_k_min     -1
_diffrn_reflns_limit_k_max     16
_diffrn_reflns_limit_l_min     -1
_diffrn_reflns_limit_l_max     13
_diffrn_standards_number     3
_diffrn_standards_interval_count     97
_diffrn_standards_interval_time     .
_diffrn_standards_decay_%     0
_refine_special_details
;
Refinement of <i>F</i>^2^ against ALL reflections. The weighted <i>R</i>-factor
<i>wR</i> and goodness of fit <i>S</i> are based on <i>F</i>^2^, conventional
<i>R</i>-factors <i>R</i> are based on <i>F</i>, with <i>F</i> set to zero for
negative <i>F</i>^2^. The threshold expression of <i>F</i>^2^ >
\s(<i>F</i>^2^) is used only for calculating <i>R</i>-factors(gt) <i>etc</i>.
and is not relevant to the choice of reflections for refinement.
<i>R</i>-factors based on <i>F</i>^2^ are statistically about twice as large
as those based on <i>F</i>, and <i>R</i>- factors based on ALL data will be
even larger.
;
_reflns_number_total     4071
_reflns_number_gt     3405
_reflns_threshold_expression     I>2\s(I)
_refine_ls_structure_factor_coef     Fsqd
_refine_ls_matrix_type     full
_refine_ls_R_factor_all     0.0681
_refine_ls_R_factor_gt     0.0568
_refine_ls_wR_factor_gt     0.1254
_refine_ls_wR_factor_ref     0.1323
_refine_ls_goodness_of_fit_ref     1.048
_refine_ls_restrained_S_all     1.064
_refine_ls_number_reflns     4071
_refine_ls_number_parameters     244
_refine_ls_number_restraints     2
_refine_ls_hydrogen_treatment     constr
_refine_ls_weighting_scheme     calc
_refine_ls_weighting_details
       'calc w = 1/[\s^2^(Fo^2^)+(0.0344P)^2^+8.1458P] where P=(Fo^2^+2Fc^2^)/3'
_atom_sites_solution_hydrogens     geom
_atom_sites_solution_primary     direct
_atom_sites_solution_secondary     difmap
_refine_ls_shift/su_max     0.000
_refine_ls_shift/su_mean     0.000
_refine_diff_density_max     1.101
_refine_diff_density_min     -0.830
_refine_ls_extinction_method     none
_refine_ls_extinction_coef     ?
loop_
    _atom_type_symbol
    _atom_type_description
    _atom_type_scat_dispersion_real
    _atom_type_scat_dispersion_imag
    _atom_type_scat_source
    'C' 'C' 0.0033 0.0016
                         'International Tables Vol C Tables 4.2.6.8 and 6.1.1.4'
    'H' 'H' 0.0000 0.0000
                         'International Tables Vol C Tables 4.2.6.8 and 6.1.1.4'
    'N' 'N' 0.0061 0.0033
                         'International Tables Vol C Tables 4.2.6.8 and 6.1.1.4'
    'O' 'O' 0.0106 0.0060
                         'International Tables Vol C Tables 4.2.6.8 and 6.1.1.4'
    'Cl' 'Cl' 0.1484 0.1585
                         'International Tables Vol C Tables 4.2.6.8 and 6.1.1.4'
    'Zn' 'Zn' 0.2839 1.4301
                         'International Tables Vol C Tables 4.2.6.8 and 6.1.1.4'
_computing_data_collection     'XSCANS (Siemens, 1995)'
_computing_cell_refinement     'XSCANS (Siemens, 1995)'
_computing_data_reduction     'SHELXTL (Sheldrick, 2008)'
_computing_structure_solution     'SHELXS97 (Sheldrick, 2008)'
_computing_structure_refinement     'SHELXL97 (Sheldrick, 2008)'
_computing_molecular_graphics     'SHELXTL (Sheldrick, 2008)'
_computing_publication_material     'SHELXTL (Sheldrick, 2008)'
loop_
    _atom_site_type_symbol
    _atom_site_label
    _atom_site_fract_x
    _atom_site_fract_y
    _atom_site_fract_z
    _atom_site_U_iso_or_equiv
    _atom_site_adp_type
    _atom_site_calc_flag
    _atom_site_refinement_flags
    _atom_site_occupancy
    _atom_site_disorder_assembly
    _atom_site_disorder_group
    Zn Zn 0.37495(3) 0.50908(4) 0.23918(5) 0.04083(17) Uani d . 1 . .
    Cl Cl1 0.48147(11) 0.41661(13) 0.17455(16) 0.0807(5) Uani d . 1 . .
    Cl Cl2 0.41895(9) 0.66231(9) 0.22022(11) 0.0522(3) Uani d . 1 . .
    Cl Cl3 0.37246(11) 0.48512(10) 0.42863(12) 0.0611(4) Uani d . 1 . .
    O O1 0.2401(2) 0.4944(3) 0.1703(3) 0.0528(9) Uani d . 1 . .
    O O2 0.2553(2) 0.4968(3) -0.0161(3) 0.0515(8) Uani d . 1 . .
    O O3 0.3060(3) 0.6499(3) -0.1424(4) 0.0829(14) Uani d . 1 . .
    H H3B 0.2830 0.5919 -0.1077 0.124 Uiso d . 1 . .
    H H3C 0.3735 0.6415 -0.1668 0.124 Uiso d . 1 . .
    O O4 0.4724(3) 0.2921(3) 0.5161(3) 0.0663(11) Uani d . 1 . .
    H H4B 0.4531 0.3555 0.4871 0.099 Uiso d . 1 . .
    H H4C 0.4917 0.2894 0.5972 0.099 Uiso d . 1 . .
    N N1 0.3214(3) 0.6947(3) 0.5109(4) 0.0624(12) Uani d . 1 . .
    H H1A 0.3470 0.6458 0.4802 0.094 Uiso calc R 1 . .
    H H1B 0.3575 0.7097 0.5787 0.094 Uiso calc R 1 . .
    H H1C 0.3179 0.7437 0.4629 0.094 Uiso calc R 1 . .
    N N2 -0.3906(3) 0.6298(3) 0.0987(4) 0.0495(10) Uani d . 1 . .
    H H2A -0.4399 0.6000 0.1193 0.074 Uiso calc R 1 . .
    H H2B -0.3577 0.5897 0.0629 0.074 Uiso calc R 1 . .
    H H2C -0.4119 0.6769 0.0508 0.074 Uiso calc R 1 . .
    C C1 0.2069(3) 0.4959(3) 0.0619(4) 0.0392(10) Uani d . 1 . .
    C C2 0.0992(3) 0.4974(3) 0.0298(4) 0.0365(9) Uani d . 1 . .
    C C3 0.0434(3) 0.4915(4) 0.1146(4) 0.0447(11) Uani d . 1 . .
    H H3A 0.0724 0.4857 0.1922 0.054 Uiso calc R 1 . .
    C C4 -0.0549(3) 0.4940(3) 0.0853(4) 0.0425(11) Uani d . 1 . .
    H H4A -0.0915 0.4900 0.1432 0.051 Uiso calc R 1 . .
    C C5 0.2238(3) 0.6694(4) 0.5292(5) 0.0494(12) Uani d . 1 . .
    H H5A 0.2286 0.6161 0.5831 0.059 Uiso calc R 1 . .
    C C6 0.1788(4) 0.7515(4) 0.5812(5) 0.0599(14) Uani d . 1 . .
    H H6A 0.2171 0.7677 0.6558 0.072 Uiso calc R 1 . .
    H H6B 0.1766 0.8058 0.5306 0.072 Uiso calc R 1 . .
    C C7 0.0792(4) 0.7268(6) 0.5970(6) 0.087(2) Uani d . 1 . .
    H H7A 0.0504 0.7796 0.6301 0.104 Uiso calc R 1 . .
    H H7B 0.0806 0.6733 0.6487 0.104 Uiso calc R 1 . .
    C C8 0.0217(4) 0.7026(8) 0.4758(9) 0.153(5) Uani d D 1 . .
    H H8A 0.0323 0.7544 0.4244 0.183 Uiso calc R 1 . .
    C C9 0.0658(4) 0.6144(7) 0.4308(9) 0.144(5) Uani d . 1 . .
    H H9A 0.0680 0.5633 0.4862 0.173 Uiso calc R 1 . .
    H H9B 0.0278 0.5943 0.3576 0.173 Uiso calc R 1 . .
    C C10 0.1653(4) 0.6397(5) 0.4146(6) 0.084(2) Uani d . 1 . .
    H H10A 0.1949 0.5858 0.3845 0.101 Uiso calc R 1 . .
    H H10B 0.1626 0.6907 0.3590 0.101 Uiso calc R 1 . .
    C C11 -0.0777(4) 0.6972(7) 0.4707(7) 0.129(4) Uani d D 1 . .
    H H11A -0.0985 0.7584 0.4932 0.154 Uiso calc R 1 . .
    H H11B -0.0886 0.6529 0.5299 0.154 Uiso calc R 1 . .
    C C12 -0.1428(5) 0.6698(5) 0.3598(5) 0.082(2) Uani d D 1 . .
    H H12A -0.1106 0.6224 0.3200 0.099 Uiso calc R 1 . .
    C C13 -0.2310(6) 0.6253(5) 0.3937(6) 0.086(2) Uani d . 1 . .
    H H13A -0.2119 0.5736 0.4470 0.104 Uiso calc R 1 . .
    H H13B -0.2637 0.6716 0.4331 0.104 Uiso calc R 1 . .
    C C14 -0.2979(5) 0.5892(4) 0.2885(5) 0.0648(16) Uani d . 1 . .
    H H14A -0.2665 0.5405 0.2512 0.078 Uiso calc R 1 . .
    H H14B -0.3538 0.5619 0.3119 0.078 Uiso calc R 1 . .
    C C15 -0.3274(3) 0.6681(3) 0.2049(4) 0.0448(11) Uani d . 1 . .
    H H15A -0.3640 0.7138 0.2416 0.054 Uiso calc R 1 . .
    C C16 -0.2440(4) 0.7187(4) 0.1693(5) 0.0568(14) Uani d . 1 . .
    H H16A -0.2669 0.7726 0.1214 0.068 Uiso calc R 1 . .
    H H16B -0.2118 0.6767 0.1237 0.068 Uiso calc R 1 . .
    C C17 -0.1739(4) 0.7515(4) 0.2759(5) 0.0657(16) Uani d . 1 . .
    H H17A -0.2035 0.8001 0.3155 0.079 Uiso calc R 1 . .
    H H17B -0.1182 0.7786 0.2516 0.079 Uiso calc R 1 . .
loop_
    _atom_site_aniso_label
    _atom_site_aniso_U_11
    _atom_site_aniso_U_22
    _atom_site_aniso_U_33
    _atom_site_aniso_U_12
    _atom_site_aniso_U_13
    _atom_site_aniso_U_23
    Zn 0.0279(3) 0.0487(3) 0.0448(3) 0.0002(2) 0.0038(2) -0.0039(2)
    Cl1 0.0513(8) 0.0921(12) 0.0964(12) 0.0202(8) 0.0077(8) -0.0412(10)
    Cl2 0.0443(6) 0.0524(7) 0.0572(7) -0.0055(5) 0.0023(5) 0.0085(6)
    Cl3 0.0727(9) 0.0612(8) 0.0493(7) 0.0159(7) 0.0108(6) 0.0109(6)
    O1 0.0318(16) 0.074(2) 0.050(2) -0.0063(17) -0.0002(14) -0.0007(18)
    O2 0.0348(17) 0.063(2) 0.060(2) 0.0050(16) 0.0154(15) 0.0004(17)
    O3 0.086(3) 0.063(3) 0.112(4) 0.007(2) 0.051(3) 0.012(2)
    O4 0.074(3) 0.052(2) 0.065(2) 0.0020(19) -0.010(2) 0.0026(18)
    N1 0.059(3) 0.057(3) 0.074(3) -0.014(2) 0.020(2) -0.018(2)
    N2 0.034(2) 0.059(3) 0.056(2) -0.0009(19) 0.0076(18) -0.004(2)
    C1 0.032(2) 0.030(2) 0.055(3) 0.0004(18) 0.006(2) -0.005(2)
    C2 0.028(2) 0.035(2) 0.046(2) -0.0022(18) 0.0072(18) -0.0064(19)
    C3 0.036(2) 0.059(3) 0.038(2) -0.001(2) 0.0023(19) -0.002(2)
    C4 0.035(2) 0.054(3) 0.040(2) 0.000(2) 0.0110(19) -0.003(2)
    C5 0.041(3) 0.044(3) 0.060(3) -0.001(2) 0.001(2) -0.006(2)
    C6 0.057(3) 0.064(3) 0.056(3) 0.001(3) 0.003(3) -0.022(3)
    C7 0.042(3) 0.116(6) 0.097(5) 0.002(3) -0.001(3) -0.063(5)
    C8 0.044(4) 0.219(11) 0.181(9) 0.025(5) -0.015(5) -0.162(9)
    C9 0.038(3) 0.181(9) 0.198(10) 0.017(5) -0.018(5) -0.149(8)
    C10 0.065(4) 0.097(5) 0.081(4) 0.030(4) -0.013(3) -0.049(4)
    C11 0.084(5) 0.167(9) 0.113(6) 0.057(6) -0.042(5) -0.090(6)
    C12 0.077(4) 0.090(5) 0.066(4) 0.044(4) -0.024(3) -0.038(4)
    C13 0.120(6) 0.074(4) 0.054(4) -0.001(4) -0.013(4) -0.001(3)
    C14 0.089(4) 0.052(3) 0.049(3) -0.010(3) 0.003(3) -0.001(3)
    C15 0.040(2) 0.048(3) 0.047(3) 0.000(2) 0.011(2) -0.004(2)
    C16 0.046(3) 0.063(3) 0.059(3) -0.011(3) 0.005(2) 0.012(3)
    C17 0.046(3) 0.071(4) 0.079(4) -0.011(3) 0.009(3) -0.011(3)
_geom_special_details
;
All e.s.d.'s (except the e.s.d. in the dihedral angle between two l.s. planes)
are estimated using the full covariance matrix. The cell e.s.d.'s are taken
into account individually in the estimation of e.s.d.'s in distances, angles
and torsion angles; correlations between e.s.d.'s in cell parameters are only
used when they are defined by crystal symmetry. An approximate (isotropic)
treatment of cell e.s.d.'s is used for estimating e.s.d.'s involving l.s.
planes.
;
loop_
    _geom_bond_atom_site_label_1
    _geom_bond_atom_site_label_2
    _geom_bond_site_symmetry_2
    _geom_bond_distance
    _geom_bond_publ_flag
    Zn O1 . 1.956(3) ?
    Zn Cl1 . 2.2418(15) ?
    Zn Cl3 . 2.2514(15) ?
    Zn Cl2 . 2.2869(14) ?
    O1 C1 . 1.272(6) ?
    O2 C1 . 1.243(6) ?
    O3 H3B . 1.00 ?
    O3 H3C . 1.06 ?
    O4 H4B . 0.98 ?
    O4 H4C . 0.94 ?
    N1 C5 . 1.491(6) ?
    N1 H1A . 0.89 ?
    N1 H1B . 0.89 ?
    N1 H1C . 0.89 ?
    N2 C15 . 1.500(6) ?
    N2 H2A . 0.89 ?
    N2 H2B . 0.89 ?
    N2 H2C . 0.89 ?
    C1 C2 . 1.513(6) ?
    C2 C3 . 1.385(6) ?
    C2 C4 3_565 1.386(6) ?
    C3 C4 . 1.382(6) ?
    C3 H3A . 0.93 ?
    C4 C2 3_565 1.386(6) ?
    C4 H4A . 0.93 ?
    C5 C10 . 1.505(7) ?
    C5 C6 . 1.512(7) ?
    C5 H5A . 0.98 ?
    C6 C7 . 1.506(8) ?
    C6 H6A . 0.97 ?
    C6 H6B . 0.97 ?
    C7 C8 . 1.543(9) ?
    C7 H7A . 0.97 ?
    C7 H7B . 0.97 ?
    C8 C11 . 1.410(7) ?
    C8 C9 . 1.537(10) ?
    C8 H8A . 0.98 ?
    C9 C10 . 1.510(11) ?
    C9 H9A . 0.97 ?
    C9 H9B . 0.97 ?
    C10 H10A . 0.97 ?
    C10 H10B . 0.97 ?
    C11 C12 . 1.503(6) ?
    C11 H11A . 0.97 ?
    C11 H11B . 0.97 ?
    C12 C13 . 1.524(11) ?
    C12 C17 . 1.534(9) ?
    C12 H12A . 0.98 ?
    C13 C14 . 1.503(8) ?
    C13 H13A . 0.97 ?
    C13 H13B . 0.97 ?
    C14 C15 . 1.497(7) ?
    C14 H14A . 0.97 ?
    C14 H14B . 0.97 ?
    C15 C16 . 1.512(7) ?
    C15 H15A . 0.98 ?
    C16 C17 . 1.523(8) ?
    C16 H16A . 0.97 ?
    C16 H16B . 0.97 ?
    C17 H17A . 0.97 ?
    C17 H17B . 0.97 ?
loop_
    _geom_angle_atom_site_label_1
    _geom_angle_atom_site_label_2
    _geom_angle_atom_site_label_3
    _geom_angle_site_symmetry_1
    _geom_angle_site_symmetry_3
    _geom_angle
    _geom_angle_publ_flag
    O1 Zn Cl1 . . 118.31(12) ?
    O1 Zn Cl3 . . 101.50(11) ?
    Cl1 Zn Cl3 . . 112.19(7) ?
    O1 Zn Cl2 . . 109.14(12) ?
    Cl1 Zn Cl2 . . 108.05(7) ?
    Cl3 Zn Cl2 . . 107.06(6) ?
    C1 O1 Zn . . 124.7(3) ?
    H3B O3 H3C . . 113.5 ?
    H4B O4 H4C . . 113.5 ?
    C5 N1 H1A . . 109.5 ?
    C5 N1 H1B . . 109.5 ?
    H1A N1 H1B . . 109.5 ?
    C5 N1 H1C . . 109.5 ?
    H1A N1 H1C . . 109.5 ?
    H1B N1 H1C . . 109.5 ?
    C15 N2 H2A . . 109.5 ?
    C15 N2 H2B . . 109.5 ?
    H2A N2 H2B . . 109.5 ?
    C15 N2 H2C . . 109.5 ?
    H2A N2 H2C . . 109.5 ?
    H2B N2 H2C . . 109.5 ?
    O2 C1 O1 . . 125.4(4) ?
    O2 C1 C2 . . 119.5(4) ?
    O1 C1 C2 . . 115.2(4) ?
    C3 C2 C4 . 3_565 118.9(4) ?
    C3 C2 C1 . . 120.7(4) ?
    C4 C2 C1 3_565 . 120.4(4) ?
    C4 C3 C2 . . 120.7(4) ?
    C4 C3 H3A . . 119.7 ?
    C2 C3 H3A . . 119.7 ?
    C3 C4 C2 . 3_565 120.4(4) ?
    C3 C4 H4A . . 119.8 ?
    C2 C4 H4A 3_565 . 119.8 ?
    N1 C5 C10 . . 108.6(5) ?
    N1 C5 C6 . . 110.4(4) ?
    C10 C5 C6 . . 111.6(4) ?
    N1 C5 H5A . . 108.7 ?
    C10 C5 H5A . . 108.7 ?
    C6 C5 H5A . . 108.7 ?
    C7 C6 C5 . . 110.4(5) ?
    C7 C6 H6A . . 109.6 ?
    C5 C6 H6A . . 109.6 ?
    C7 C6 H6B . . 109.6 ?
    C5 C6 H6B . . 109.6 ?
    H6A C6 H6B . . 108.1 ?
    C6 C7 C8 . . 107.2(6) ?
    C6 C7 H7A . . 110.3 ?
    C8 C7 H7A . . 110.3 ?
    C6 C7 H7B . . 110.3 ?
    C8 C7 H7B . . 110.3 ?
    H7A C7 H7B . . 108.5 ?
    C11 C8 C9 . . 114.4(7) ?
    C11 C8 C7 . . 114.4(7) ?
    C9 C8 C7 . . 108.3(7) ?
    C11 C8 H8A . . 106.4 ?
    C9 C8 H8A . . 106.4 ?
    C7 C8 H8A . . 106.4 ?
    C10 C9 C8 . . 107.6(7) ?
    C10 C9 H9A . . 110.2 ?
    C8 C9 H9A . . 110.2 ?
    C10 C9 H9B . . 110.2 ?
    C8 C9 H9B . . 110.2 ?
    H9A C9 H9B . . 108.5 ?
    C5 C10 C9 . . 109.6(6) ?
    C5 C10 H10A . . 109.8 ?
    C9 C10 H10A . . 109.8 ?
    C5 C10 H10B . . 109.8 ?
    C9 C10 H10B . . 109.8 ?
    H10A C10 H10B . . 108.2 ?
    C8 C11 C12 . . 120.6(7) ?
    C8 C11 H11A . . 107.2 ?
    C12 C11 H11A . . 107.2 ?
    C8 C11 H11B . . 107.2 ?
    C12 C11 H11B . . 107.2 ?
    H11A C11 H11B . . 106.8 ?
    C11 C12 C13 . . 107.0(6) ?
    C11 C12 C17 . . 114.7(7) ?
    C13 C12 C17 . . 109.0(5) ?
    C11 C12 H12A . . 108.6 ?
    C13 C12 H12A . . 108.6 ?
    C17 C12 H12A . . 108.6 ?
    C14 C13 C12 . . 111.0(6) ?
    C14 C13 H13A . . 109.4 ?
    C12 C13 H13A . . 109.4 ?
    C14 C13 H13B . . 109.4 ?
    C12 C13 H13B . . 109.4 ?
    H13A C13 H13B . . 108.0 ?
    C15 C14 C13 . . 110.0(5) ?
    C15 C14 H14A . . 109.7 ?
    C13 C14 H14A . . 109.7 ?
    C15 C14 H14B . . 109.7 ?
    C13 C14 H14B . . 109.7 ?
    H14A C14 H14B . . 108.2 ?
    C14 C15 N2 . . 109.0(4) ?
    C14 C15 C16 . . 113.2(4) ?
    N2 C15 C16 . . 109.2(4) ?
    C14 C15 H15A . . 108.4 ?
    N2 C15 H15A . . 108.4 ?
    C16 C15 H15A . . 108.4 ?
    C15 C16 C17 . . 110.6(5) ?
    C15 C16 H16A . . 109.5 ?
    C17 C16 H16A . . 109.5 ?
    C15 C16 H16B . . 109.5 ?
    C17 C16 H16B . . 109.5 ?
    H16A C16 H16B . . 108.1 ?
    C16 C17 C12 . . 111.3(5) ?
    C16 C17 H17A . . 109.4 ?
    C12 C17 H17A . . 109.4 ?
    C16 C17 H17B . . 109.4 ?
    C12 C17 H17B . . 109.4 ?
    H17A C17 H17B . . 108.0 ?
loop_
    _geom_hbond_atom_site_label_D
    _geom_hbond_atom_site_label_H
    _geom_hbond_atom_site_label_A
    _geom_hbond_site_symmetry_A
    _geom_hbond_distance_DH
    _geom_hbond_distance_HA
    _geom_hbond_distance_DA
    _geom_hbond_angle_DHA
    N1 H1A Cl3 . 0.89 2.41 3.252(4) 159.0
    N1 H1B Cl2 4_576 0.89 2.51 3.290(4) 147.0
    N1 H1C O3 4_576 0.89 1.94 2.828(5) 178.2
    N2 H2A Cl1 1_455 0.89 2.95 3.725(5) 145.9
    N2 H2A Cl2 1_455 0.89 2.67 3.321(4) 131.3
    N2 H2B O2 3_565 0.89 2.06 2.928(4) 165.5
    N2 H2C O4 2_555 0.89 1.95 2.813(4) 163.9
    O3 H3B O2 . 1.00 1.81 2.798(4) 167.8
    O3 H3C Cl1 3_665 1.06 2.24 3.262(4) 160.3
    O4 H4B Cl3 . 0.98 2.21 3.172(4) 164.9
    O4 H4C Cl2 3_666 0.94 2.38 3.258(3) 154.9
data_global
_journal_date_recd_electronic     2008-09-15
_journal_date_accepted     2008-10-12
_journal_name_full     'Acta Crystallographica, Section E'
_journal_year     2008
_journal_volume     64
_journal_issue     11
_journal_page_first     m1412
_journal_page_last     m1412
_journal_paper_category     QM
_journal_coeditor_code     BI2304
_publ_contact_author_name     'Chia-Her Lin'
_publ_contact_author_address
;
Department of Chemistry
Chung-Yuan Christian University
Chung-Li 320
Taiwan
;
_publ_contact_author_email     chiaher@cycu.edu.tw
_publ_contact_author_fax     '886 3 265 3399'
_publ_contact_author_phone     '886 3 265 3315'
_publ_section_title
;
Bis(4,4'-methylenedicyclohexylaminium)
\m-benzene-1,4-dicarboxylato-bis[trichloridozinc(II)] tetrahydrate
;
loop_
    _publ_author_name
    _publ_author_address
    'Chen-Yen Hsu'
;
Department of Chemistry
Chung-Yuan Christian University
Chung-Li 320
Taiwan
;
    'Chun-Wei Yeh'
;
Department of Chemistry
Chung-Yuan Christian University
Chung-Li 320
Taiwan
;
    'Chi-Phi Wu'
;
Department of Chemistry
Chung-Yuan Christian University
Chung-Li 320
Taiwan
;
    'Chia-Her Lin'
;
Department of Chemistry
Chung-Yuan Christian University
Chung-Li 320
Taiwan
;
    'Jhy-Der Chen'
;
Department of Chemistry
Chung-Yuan Christian University
Chung-Li 320
Taiwan
;
