# Supplementary material for: Bis(4,4′-methyl­enedicyclo­hexyl­aminium) μ-benzene-1,4-dicarboxyl­ato-bis­[tri­chlorido­zinc(II)] tetra­hydrate
Source: Acta Crystallogr Sect E Struct Rep Online. 2008 Oct 15;64(Pt 11):m1412. doi: 10.1107/S1600536808033011 (PMC2959686; doi:10.1107/S1600536808033011)
Supplement: Supplementary file 2 [file e-64-m1412-Isup2.hkl]

# 
# h,k,l, Fc-squared, Fo-squared, sigma(Fo-squared) and status flag 
# 
data_I
_shelx_title ' p21ccc in P2(1)/c' 
_shelx_refln_list_code          4 
_shelx_F_calc_maximum      286.83 
_exptl_crystal_F_000      1052.00 
_reflns_d_resolution_high  0.8402 
 
loop_ 
 _symmetry_equiv_pos_as_xyz 
 'x, y, z' 
 '-x, y+1/2, -z+1/2' 
 '-x, -y, -z' 
 'x, -y-1/2, z-1/2' 
 
_cell_length_a    14.2645 
_cell_length_b    14.2022 
_cell_length_c    11.7121 
_cell_angle_alpha  90.000 
_cell_angle_beta  100.498 
_cell_angle_gamma  90.000 
 
_shelx_F_squared_multiplier     1.000 
 
loop_ 
 _refln_index_h 
 _refln_index_k 
 _refln_index_l 
 _refln_F_squared_calc 
 _refln_F_squared_meas 
 _refln_F_squared_sigma 
 _refln_observed_status 
   2   0   0     1179.98      895.07     19.60 o 
   3   0   0     4842.32     5240.89     54.27 o 
   4   0   0     5127.50     4145.46     69.52 o 
   5   0   0     5554.76     5907.65    229.86 o 
   6   0   0     1574.80     1559.47     45.68 o 
   7   0   0    15870.54    16066.61    146.61 o 
   8   0   0     5544.68     5134.86     90.06 o 
   9   0   0     5644.47     5286.22    110.91 o 
  10   0   0        1.09       10.85      7.64 o 
  11   0   0      157.31      156.86     25.32 o 
  12   0   0      416.63      348.82      9.09 o 
  13   0   0     1326.63     1379.68     30.12 o 
  14   0   0       85.75       99.10      7.09 o 
  15   0   0      801.69      723.94     20.90 o 
  16   0   0      837.05     1034.24     33.35 o 
   1   1   0       94.01       92.42      9.40 o 
   2   1   0       55.25       95.94      1.71 o 
   3   1   0      892.20      750.27     24.24 o 
   4   1   0      814.51      714.81     12.32 o 
   5   1   0       14.50       78.93      3.48 o 
   6   1   0     1397.75     1253.62     83.87 o 
   7   1   0       76.27      113.33      3.50 o 
   8   1   0     1761.30     1563.39     50.46 o 
   9   1   0     3355.04     3432.38     71.39 o 
  10   1   0     1195.58     1171.37     48.37 o 
  11   1   0      358.93      337.56     21.58 o 
  12   1   0      211.25      265.82      9.69 o 
  13   1   0       55.71       93.24     12.76 o 
  14   1   0       28.96       23.45      4.61 o 
  15   1   0       94.51      116.24      5.22 o 
  16   1   0        8.93       12.06      6.62 o 
   0   2   0     9457.66     9836.52     74.74 o 
   1   2   0     9797.79     9766.68    128.59 o 
   2   2   0        0.10       17.48      8.44 o 
   3   2   0    14420.45    14401.34    221.42 o 
   4   2   0     4893.81     5119.80     72.33 o 
   5   2   0     3889.64     3360.12     69.52 o 
   6   2   0     1690.45     2165.13    205.75 o 
   7   2   0    12456.44    12733.12    176.41 o 
   8   2   0    18095.46    17143.93    489.46 o 
   9   2   0     4183.94     4168.96    138.24 o 
  10   2   0      221.70      235.94     12.06 o 
  11   2   0     1645.41     1579.72     39.78 o 
  12   2   0     5065.93     4841.12    194.09 o 
  13   2   0      531.86      564.74     23.31 o 
  14   2   0        3.74        8.44      6.25 o 
  15   2   0      685.19      661.86     15.91 o 
  16   2   0      997.90     1056.31     27.73 o 
   1   3   0      754.24      583.65     40.99 o 
   2   3   0     1428.56     1478.48     84.79 o 
   3   3   0        3.10       21.17      2.41 o 
   4   3   0       11.81       16.25      7.64 o 
   5   3   0       77.37       74.40      3.41 o 
   6   3   0       96.22      144.31      8.04 o 
   7   3   0      477.17      434.97     56.26 o 
   8   3   0      344.03      415.70     10.80 o 
   9   3   0       58.14       62.92      5.38 o 
  10   3   0       21.20       35.81     16.07 o 
  11   3   0      539.60      468.19     55.46 o 
  12   3   0       77.47      103.03      7.09 o 
  13   3   0      271.93      295.75     26.52 o 
  14   3   0       81.04       95.89     25.72 o 
  15   3   0      137.90      116.19     12.06 o 
  16   3   0        3.68       -0.80     14.47 o 
   0   4   0    28602.76    28593.33    184.85 o 
   1   4   0      956.12      963.20    137.43 o 
   2   4   0      992.42     1202.68     34.65 o 
   3   4   0     5533.79     5545.87     66.77 o 
   4   4   0     4761.68     4707.41     69.05 o 
   5   4   0     5405.02     5151.08    165.96 o 
   6   4   0      559.05      657.73     35.36 o 
   7   4   0    11127.28    10894.39    123.86 o 
   8   4   0     8358.66     8364.21    101.16 o 
   9   4   0     2456.08     2536.03     67.11 o 
  10   4   0      662.74      615.69     57.87 o 
  11   4   0     3344.21     3276.60     50.86 o 
  12   4   0     2292.26     2479.99     39.78 o 
  13   4   0      440.16      443.30     10.23 o 
  14   4   0      200.72      170.86      7.96 o 
  15   4   0      806.85      796.07     15.91 o 
  16   4   0     1071.42      887.71     19.29 o 
   1   5   0     1995.75     2442.73     46.31 o 
   2   5   0     1066.68      974.05     99.66 o 
   3   5   0       21.10       49.67      5.63 o 
   4   5   0      831.01      840.59     21.51 o 
   5   5   0     1489.58     1828.51    147.88 o 
   6   5   0      740.34      792.41     74.34 o 
   7   5   0      239.99      268.46     31.34 o 
   8   5   0       44.20       55.82      5.38 o 
   9   5   0      161.25      150.94     25.72 o 
  10   5   0      315.13      421.22      9.61 o 
  11   5   0      188.04      160.51     12.46 o 
  12   5   0        0.28       14.47      6.52 o 
  13   5   0      107.14      144.16     10.05 o 
  14   5   0      194.32      220.64     18.89 o 
  15   5   0      279.45      294.48     26.12 o 
   0   6   0    44407.03    44685.06    286.12 o 
   1   6   0     3307.71     3293.20    110.51 o 
   2   6   0     1938.20     2086.27    146.27 o 
   3   6   0    13181.77    13800.98    123.31 o 
   4   6   0    13260.78    12854.27    306.21 o 
   5   6   0     9762.43     9497.41    116.61 o 
   6   6   0     4650.49     4559.80    105.29 o 
   7   6   0     1139.69     1119.17     38.58 o 
   8   6   0     2730.09     2648.28     55.62 o 
   9   6   0      112.80       95.59     19.29 o 
  10   6   0       55.47       58.64     12.46 o 
  11   6   0       30.53       56.89     17.28 o 
  12   6   0      824.59      823.12     37.77 o 
  13   6   0      237.52      301.79      9.09 o 
  14   6   0        2.64       13.26      6.25 o 
  15   6   0      435.49      363.28     13.07 o 
   1   7   0      675.56      683.37     17.89 o 
   2   7   0     3394.53     3290.08     65.35 o 
   3   7   0      396.46      407.39     23.31 o 
   4   7   0     1046.65      998.84     25.55 o 
   5   7   0      121.63      162.17     20.49 o 
   6   7   0       22.59       72.03     20.09 o 
   7   7   0       88.67      126.20      6.25 o 
   8   7   0      136.94      182.55     12.86 o 
   9   7   0       31.49       29.71     12.46 o 
  10   7   0        1.51       14.35      6.03 o 
  11   7   0      241.56      244.93     26.12 o 
  12   7   0       69.88       61.31     10.45 o 
  13   7   0       18.73       19.29      7.23 o 
  14   7   0        5.46        5.29      8.79 o 
  15   7   0        4.31       22.50     14.47 o 
   0   8   0    13571.99    13599.45    189.67 o 
   1   8   0       11.24       12.86     13.66 o 
   2   8   0     1295.12     1338.75     31.81 o 
   3   8   0     2186.79     2283.80     58.23 o 
   4   8   0     4233.07     4340.28    112.12 o 
   5   8   0     4929.27     5032.03     75.30 o 
   6   8   0      988.06     1049.07     25.72 o 
   7   8   0     2259.33     2274.00     48.02 o 
   8   8   0     2229.92     2247.59     59.07 o 
   9   8   0     1990.19     1986.30     39.47 o 
  10   8   0      152.34      191.09     15.67 o 
  11   8   0     1408.44     1451.52     27.85 o 
  12   8   0     1284.26     1424.94     29.74 o 
  13   8   0      508.26      471.76     19.29 o 
  14   8   0      146.85      161.76     23.31 o 
   1   9   0      135.67      186.32     27.33 o 
   2   9   0      268.39      224.85      6.52 o 
   3   9   0      526.25      553.78     20.90 o 
   4   9   0      110.30      137.17     35.76 o 
   5   9   0       43.71       22.30      5.11 o 
   6   9   0      285.86      306.42     30.54 o 
   7   9   0       92.84       70.68     14.87 o 
   8   9   0       36.59       57.92     16.48 o 
   9   9   0       35.68       31.98      6.52 o 
  10   9   0      460.21      525.26     28.93 o 
  11   9   0      184.97      188.84     12.06 o 
  12   9   0       69.95       92.45      7.39 o 
  13   9   0        4.68       13.57      9.36 o 
  14   9   0        1.31       10.75     24.51 o 
   0  10   0     5927.15     5857.38    106.09 o 
   1  10   0      550.50      528.95     28.13 o 
   2  10   0       34.70       28.13      7.23 o 
   3  10   0     1147.80     1114.69     35.76 o 
   4  10   0      202.33      201.18     19.29 o 
   5  10   0       36.03       21.78      8.04 o 
   6  10   0       79.87       78.29     10.85 o 
   7  10   0     2832.49     2833.28     92.83 o 
   8  10   0     2443.80     2618.73     38.93 o 
   9  10   0      291.25      301.02     19.29 o 
  10  10   0       38.96       23.16      9.64 o 
  11  10   0      330.76      277.23     31.34 o 
  12  10   0     1215.27     1228.91     18.19 o 
  13  10   0      397.93      375.66     13.91 o 
   1  11   0      181.00      177.34      9.64 o 
   2  11   0       15.19       30.79      5.68 o 
   3  11   0        5.15       10.85      5.68 o 
   4  11   0      492.68      551.96     45.41 o 
   5  11   0      833.68      801.69     20.49 o 
   6  11   0       24.06       54.78      8.44 o 
   7  11   0       24.11       49.49     20.90 o 
   8  11   0        1.85        8.04      9.64 o 
   9  11   0      186.61      250.88     22.10 o 
  10  11   0      328.57      352.45      9.09 o 
  11  11   0       86.23      117.18     16.07 o 
  12  11   0       18.23       12.46     29.34 o 
   0  12   0     6583.11     6599.20     91.62 o 
   1  12   0      675.90      750.64    119.35 o 
   2  12   0        8.19        3.21      8.84 o 
   3  12   0      141.21      122.01     26.12 o 
   4  12   0      632.09      707.36     62.69 o 
   5  12   0      670.53      673.80     32.15 o 
   6  12   0       86.77       75.14     10.85 o 
   7  12   0      236.60      273.18     22.91 o 
   8  12   0      185.69      201.74     23.71 o 
   9  12   0      198.49      246.62      8.79 o 
  10  12   0       36.04       27.60      7.88 o 
  11  12   0        6.59        9.64      9.66 o 
   1  13   0       34.84       41.43      6.82 o 
   2  13   0      271.15      362.03     21.30 o 
   3  13   0      216.17      202.70     19.69 o 
   4  13   0      242.30      303.61     13.66 o 
   5  13   0       16.88        6.43      6.82 o 
   6  13   0      332.92      285.61     17.68 o 
   7  13   0      340.84      396.38     18.89 o 
   8  13   0       21.79       10.45      6.82 o 
   9  13   0        1.09        1.21      9.09 o 
  10  13   0       13.07       23.31     14.47 o 
   0  14   0     1329.25     1617.05     37.77 o 
   1  14   0      165.60      150.06      8.23 o 
   2  14   0       10.14       23.71      6.82 o 
   3  14   0       93.36      102.13      7.96 o 
   4  14   0       30.52        1.00      7.09 o 
   5  14   0       29.83       27.86      7.39 o 
   6  14   0       64.62       20.49      6.82 o 
   7  14   0      288.38      225.65     38.58 o 
   8  14   0      338.77      399.71     13.91 o 
   9  14   0      158.81      178.13     12.50 o 
   1  15   0        4.35       10.85     10.05 o 
   2  15   0       98.49      112.52      7.39 o 
   3  15   0      118.06      167.42      7.96 o 
   4  15   0        0.12        0.80      6.82 o 
   5  15   0       73.72       50.30     10.23 o 
   6  15   0       52.68      122.89     11.07 o 
   7  15   0       62.65       41.04     10.80 o 
   0  16   0      145.69      120.56     16.07 o 
   1  16   0       38.18       17.68     12.06 o 
   2  16   0       30.74       10.85      9.66 o 
   3  16   0       17.78       10.45      9.66 o 
   4  16   0       98.11      126.91     11.64 o 
   5  16   0       69.88       -1.61     14.47 o 
 -16   1   1      246.23      307.43      8.63 o 
 -15   1   1       57.98       60.57      4.61 o 
 -14   1   1      155.44      172.68      8.00 o 
 -13   1   1      984.81     1073.76     44.78 o 
 -12   1   1        4.86       19.87      4.87 o 
 -11   1   1      740.29      758.87     12.41 o 
 -10   1   1     3742.34     3753.85     49.19 o 
  -9   1   1     4277.27     4343.28     72.73 o 
  -8   1   1      176.10      163.39      5.98 o 
  -7   1   1     2997.38     2845.52     46.69 o 
  -6   1   1     4542.59     4382.55    168.21 o 
  -5   1   1     2669.55     2652.38     45.54 o 
  -4   1   1        0.01        8.24      1.61 o 
  -3   1   1    11773.65    11668.13    253.01 o 
  -2   1   1    13263.18    14972.51    224.35 o 
  -1   1   1     8719.83     8858.50    144.08 o 
   0   1   1     1045.33     1095.24     18.33 o 
   1   1   1     5595.39     6174.53     30.51 o 
   2   1   1    15140.31    14945.29     63.92 o 
   3   1   1    23464.59    24155.32    147.56 o 
   4   1   1    17363.43    16965.22    131.32 o 
   5   1   1       11.22       61.13     14.96 o 
   6   1   1    19130.96    19820.83    154.05 o 
   7   1   1     3551.05     3231.52    119.60 o 
   8   1   1      208.17      189.97      4.02 o 
   9   1   1     4118.57     3959.70     52.12 o 
  10   1   1     4536.73     4408.02     62.99 o 
  11   1   1     2621.61     2594.08     34.33 o 
  12   1   1      125.94       98.60      4.91 o 
  13   1   1       13.35       40.26      5.10 o 
  14   1   1     1393.26     1249.19     30.86 o 
  15   1   1      146.85      116.04      8.47 o 
  16   1   1      177.68      169.19      7.83 o 
 -16   2   1       34.44       55.47     24.91 o 
 -15   2   1        4.46       11.25      6.25 o 
 -14   2   1       13.05       14.87     10.85 o 
 -13   2   1       27.78       14.47      6.43 o 
 -12   2   1        0.17        5.63      5.68 o 
 -11   2   1       61.28       85.56     12.86 o 
 -10   2   1       35.49       69.57     21.30 o 
  -9   2   1       81.88       68.72      5.11 o 
  -8   2   1      513.68      590.20     13.91 o 
  -7   2   1     2524.23     2450.15     92.83 o 
  -6   2   1      402.01      453.72     32.55 o 
  -5   2   1     6431.93     6945.33     81.74 o 
  -4   2   1     5844.89     6544.41    166.77 o 
  -3   2   1     2232.81     2164.09     38.36 o 
  -2   2   1      736.16      620.66     29.34 o 
  -1   2   1      166.10      177.02      8.84 o 
   0   2   1     9252.75     8947.57    339.56 o 
   1   2   1      743.90      750.34     50.63 o 
   2   2   1     1735.98     2075.89     52.64 o 
   3   2   1      391.43      426.10     22.50 o 
   4   2   1     4874.71     4866.82     86.00 o 
   5   2   1     4488.89     4701.58    257.18 o 
   6   2   1     5892.71     5694.60    226.24 o 
   7   2   1      742.83      800.30     28.53 o 
   8   2   1      114.71       73.68     10.05 o 
   9   2   1       12.08       29.63      5.63 o 
  10   2   1        0.31        5.18      5.02 o 
  11   2   1      202.75      217.29     19.29 o 
  12   2   1      600.75      546.50     22.91 o 
  13   2   1      184.11      167.08     14.47 o 
  14   2   1       37.38       30.54      9.64 o 
  15   2   1        5.65       22.66      5.95 o 
  16   2   1        0.10       12.03      9.04 o 
 -16   3   1       24.07       18.17      9.36 o 
 -15   3   1     1063.84      944.22     44.20 o 
 -14   3   1     2065.36     2029.41     28.93 o 
 -13   3   1      817.21      696.42     31.34 o 
 -12   3   1        8.05       12.90      7.64 o 
 -11   3   1     1637.79     1600.75     40.91 o 
 -10   3   1     5848.27     5815.99    267.63 o 
  -9   3   1     8328.54     8246.82    163.55 o 
  -8   3   1     1922.50     2057.23    172.39 o 
  -7   3   1     6956.40     7075.64    147.08 o 
  -6   3   1     5776.19     5905.05    150.29 o 
  -5   3   1    16956.40    16620.13    621.66 o 
  -4   3   1    22608.06    25157.43    138.80 o 
  -3   3   1     3021.52     3305.85     48.57 o 
  -2   3   1    12178.96    11469.69    350.41 o 
  -1   3   1    82272.59    82817.54   1130.01 o 
   0   3   1    23470.43    23556.74    924.26 o 
   1   3   1      880.41      820.83     66.31 o 
   2   3   1     7754.05     8051.51     67.05 o 
   3   3   1     4455.37     4241.76    196.10 o 
   4   3   1      832.10      970.48     22.44 o 
   5   3   1     1703.82     1964.19     49.70 o 
   6   3   1    14365.78    14056.49    407.48 o 
   7   3   1      874.44      902.75     63.49 o 
   8   3   1      565.46      649.03     16.79 o 
   9   3   1     3532.77     3525.81    200.52 o 
  10   3   1     1912.31     1906.92     55.86 o 
  11   3   1     2882.08     2734.33    199.32 o 
  12   3   1      488.08      579.07     38.18 o 
  13   3   1      707.50      691.44     21.30 o 
  14   3   1     2471.23     2252.32     81.17 o 
  15   3   1     1058.32     1078.70     93.63 o 
  16   3   1      118.16      114.46     28.13 o 
 -16   4   1        4.80       -0.27      9.36 o 
 -15   4   1        0.22        9.57      7.64 o 
 -14   4   1      241.48      264.96     10.45 o 
 -13   4   1      472.63      535.96     47.82 o 
 -12   4   1     1293.38     1259.29     36.97 o 
 -11   4   1      915.19      944.44     29.74 o 
 -10   4   1      257.16      280.30     28.93 o 
  -9   4   1        0.47       11.25      7.23 o 
  -8   4   1        1.56        0.00      8.04 o 
  -7   4   1        2.54       33.35      7.64 o 
  -6   4   1     1503.29     1419.93     39.39 o 
  -5   4   1     1015.62     1208.42     33.30 o 
  -4   4   1     2142.52     2097.74     48.27 o 
  -3   4   1     8380.15     8395.62    285.31 o 
  -2   4   1      846.42     1003.34     59.47 o 
  -1   4   1      546.87      704.94     50.63 o 
   0   4   1     5844.88     5933.02     62.21 o 
   1   4   1     6398.88     6505.94     64.76 o 
   2   4   1     6411.16     6540.43     68.17 o 
   3   4   1      510.73      509.63     13.60 o 
   4   4   1       23.67       25.57      3.09 o 
   5   4   1     1257.89     1400.89     45.72 o 
   6   4   1     1827.45     1759.51     56.53 o 
   7   4   1      390.20      454.57     53.85 o 
   8   4   1       24.29       33.74      6.03 o 
   9   4   1       56.88       44.88      5.38 o 
  10   4   1      217.38      263.22     53.85 o 
  11   4   1      511.50      508.52     34.56 o 
  12   4   1      374.92      320.09     65.90 o 
  13   4   1      153.89      186.98     20.49 o 
  14   4   1      102.50      104.96     10.05 o 
  15   4   1       69.29       64.61     14.06 o 
 -16   5   1        1.28       12.06      9.66 o 
 -15   5   1      545.78      526.06     35.76 o 
 -14   5   1     1195.97     1131.60     30.54 o 
 -13   5   1     2020.88     1900.31     71.93 o 
 -12   5   1      415.71      397.07      9.66 o 
 -11   5   1      439.18      408.74      9.36 o 
 -10   5   1     1887.97     1990.88     45.68 o 
  -9   5   1      605.12      670.73     28.93 o 
  -8   5   1      123.38      133.42     34.56 o 
  -7   5   1     4880.07     5183.56    140.25 o 
  -6   5   1     2433.18     2040.53     59.64 o 
  -5   5   1     1918.52     2175.74     55.92 o 
  -4   5   1      748.81      722.29     20.46 o 
  -3   5   1      994.04      888.20     95.64 o 
  -2   5   1    29875.66    31280.02    176.01 o 
  -1   5   1    35533.51    35330.39    268.03 o 
   0   5   1      126.95      118.78     36.57 o 
   1   5   1       35.34       20.57      2.84 o 
   2   5   1     2617.88     2676.30    123.77 o 
   3   5   1     3923.62     3712.04    145.47 o 
   4   5   1     1966.29     2051.19    129.40 o 
   5   5   1     4368.78     4573.79    134.62 o 
   6   5   1    21389.53    22134.48    358.85 o 
   7   5   1     6158.19     5800.51    270.04 o 
   8   5   1     1477.99     1359.29     35.09 o 
   9   5   1      201.62      255.98      7.39 o 
  10   5   1      209.02      228.31     34.96 o 
  11   5   1     1167.70     1236.10     32.08 o 
  12   5   1       19.93       14.17     10.05 o 
  13   5   1      255.75      234.58      8.23 o 
  14   5   1     1478.56     1512.66     73.14 o 
  15   5   1      351.35      455.71     35.36 o 
 -15   6   1        3.38       14.87     31.75 o 
 -14   6   1       19.92       26.57      6.52 o 
 -13   6   1      302.77      313.16      9.36 o 
 -12   6   1      134.21      163.45     30.54 o 
 -11   6   1       29.81       28.93      8.84 o 
 -10   6   1      628.09      634.17     57.87 o 
  -9   6   1      217.25      236.14     18.49 o 
  -8   6   1      420.33      410.74     28.13 o 
  -7   6   1        0.66        9.64      4.55 o 
  -6   6   1       14.65       32.17      4.55 o 
  -5   6   1      217.27      256.78     38.58 o 
  -4   6   1      309.10      340.42     34.16 o 
  -3   6   1      966.85     1021.71     42.60 o 
  -2   6   1       21.28       26.93      3.41 o 
  -1   6   1      282.14      349.16     10.04 o 
   0   6   1        3.57       11.25      3.41 o 
   1   6   1      511.74      515.41     18.08 o 
   2   6   1      635.13      655.41     51.04 o 
   3   6   1     3972.47     4366.92    223.03 o 
   4   6   1      595.86      593.28     92.02 o 
   5   6   1      134.06      160.87     30.94 o 
   6   6   1      334.74      361.14     15.67 o 
   7   6   1       79.49       86.09     14.47 o 
   8   6   1      273.56      315.76      7.66 o 
   9   6   1       95.77       98.46     31.34 o 
  10   6   1      870.14      811.16     26.12 o 
  11   6   1      203.65      215.22      8.23 o 
  12   6   1      308.84      314.25     22.91 o 
  13   6   1        3.27        6.22      6.52 o 
  14   6   1       22.39       32.55      6.52 o 
  15   6   1       14.76       35.15     14.06 o 
 -15   7   1       99.45      177.44     22.50 o 
 -14   7   1      488.11      477.39     38.58 o 
 -13   7   1      786.48      866.61     59.88 o 
 -12   7   1      114.41       90.17      7.09 o 
 -11   7   1        3.57       13.01      5.95 o 
 -10   7   1      434.40      467.45     12.86 o 
  -9   7   1      719.73      774.12     61.89 o 
  -8   7   1       79.29       75.68      5.68 o 
  -7   7   1     3603.28     3708.08     63.92 o 
  -6   7   1     2120.78     1989.13     52.57 o 
  -5   7   1     2170.33     2116.54     56.23 o 
  -4   7   1       60.90       37.25      3.98 o 
  -3   7   1     5924.58     6173.88    115.73 o 
  -2   7   1     4993.50     4766.35    217.80 o 
  -1   7   1     8525.72     8617.07    190.08 o 
   0   7   1     3175.80     3675.61    308.22 o 
   1   7   1     2431.33     2440.31     59.88 o 
   2   7   1     5662.00     5506.56    134.22 o 
   3   7   1     1351.92     1402.55    192.89 o 
   4   7   1     1101.09     1059.69     27.56 o 
   5   7   1       23.37       30.66      8.84 o 
   6   7   1     8917.48     9150.66    227.05 o 
   7   7   1     3741.69     3746.38    281.30 o 
   8   7   1      851.00      953.79     66.71 o 
   9   7   1      133.82      146.27     28.13 o 
  10   7   1      608.96      580.75     62.29 o 
  11   7   1      120.23      140.95     23.31 o 
  12   7   1       77.34       90.68      7.09 o 
  13   7   1      333.33      312.01     15.67 o 
  14   7   1     1235.31     1352.70    100.46 o 
 -14   8   1        3.74       14.73      9.36 o 
 -13   8   1        1.98       12.68      6.52 o 
 -12   8   1       18.63        5.56      7.64 o 
 -11   8   1        0.50        2.81      6.25 o 
 -10   8   1      231.71      268.50     15.27 o 
  -9   8   1      282.96      298.77     17.28 o 
  -8   8   1       46.06       49.82      6.25 o 
  -7   8   1        5.64        0.80      5.11 o 
  -6   8   1       60.62       71.61      5.68 o 
  -5   8   1     1590.95     1526.05    116.54 o 
  -4   8   1     2337.32     2534.57    106.89 o 
  -3   8   1     1374.42     1264.46     28.83 o 
  -2   8   1     4118.04     4189.64     75.83 o 
  -1   8   1     4501.24     4359.84    208.96 o 
   0   8   1     2096.16     2135.52     59.37 o 
   1   8   1     1418.87     1545.52     40.39 o 
   2   8   1      224.46      253.07     24.51 o 
   3   8   1       50.11       68.14     18.49 o 
   4   8   1      366.64      379.35     10.75 o 
   5   8   1      137.34      118.44     10.05 o 
   6   8   1        0.24       17.34      6.43 o 
   7   8   1       22.25       33.98      5.95 o 
   8   8   1      121.29      130.73     17.28 o 
   9   8   1       53.59      112.75      7.66 o 
  10   8   1        1.99        3.46     12.86 o 
  11   8   1        1.34       -1.71      6.52 o 
  12   8   1       17.97       18.66      6.52 o 
  13   8   1       14.93       17.23      8.04 o 
  14   8   1       30.00       96.44     16.07 o 
 -14   9   1      344.55      513.82     14.48 o 
 -13   9   1      417.49      390.65     24.51 o 
 -12   9   1       24.68       10.24      6.52 o 
 -11   9   1      735.14      785.42     28.13 o 
 -10   9   1     1613.42     1609.48    108.90 o 
  -9   9   1     2393.30     2135.63     85.19 o 
  -8   9   1      170.33      208.36      7.66 o 
  -7   9   1      309.81      308.71     11.65 o 
  -6   9   1      593.54      630.97     28.93 o 
  -5   9   1     1633.28     1644.45     81.98 o 
  -4   9   1     1332.64     1268.60     33.47 o 
  -3   9   1        4.94        2.41      6.43 o 
  -2   9   1     3327.88     3355.00     84.79 o 
  -1   9   1     5535.71     5201.83    183.24 o 
   0   9   1      187.64      184.94     28.53 o 
   1   9   1       45.99       69.41     12.86 o 
   2   9   1       72.99       71.50     10.05 o 
   3   9   1      454.75      524.04     13.64 o 
   4   9   1       11.70       27.65      5.11 o 
   5   9   1     2612.41     2745.81     52.55 o 
   6   9   1     3343.90     3470.75     71.13 o 
   7   9   1       38.12       75.96     22.91 o 
   8   9   1      423.08      412.02     41.79 o 
   9   9   1      888.29      860.08     85.59 o 
  10   9   1      755.22      804.86     24.11 o 
  11   9   1      808.59      788.00     89.21 o 
  12   9   1        3.37       10.24      6.52 o 
  13   9   1      186.34      265.34     12.46 o 
 -13  10   1      299.13      267.69     45.01 o 
 -12  10   1      159.84      129.94     17.28 o 
 -11  10   1       24.16       18.07      6.52 o 
 -10  10   1       60.11       64.88      7.23 o 
  -9  10   1      826.05      940.60     60.28 o 
  -8  10   1     2278.64     2375.65     46.21 o 
  -7  10   1     1203.33     1277.85     34.21 o 
  -6  10   1        5.13       12.46      5.68 o 
  -5  10   1       81.48       79.27      8.44 o 
  -4  10   1       10.87       10.45      5.11 o 
  -3  10   1        7.97        3.45      4.81 o 
  -2  10   1      571.58      656.88     17.28 o 
  -1  10   1      572.62      549.35     15.27 o 
   0  10   1       79.67       82.54      6.25 o 
   1  10   1       50.33       48.06      9.24 o 
   2  10   1      214.91      224.13     45.41 o 
   3  10   1        3.01       21.89     14.87 o 
   4  10   1        2.37       14.97      5.38 o 
   5  10   1        5.44       26.52      8.84 o 
   6  10   1      391.31      413.66     34.96 o 
   7  10   1      411.63      428.67     13.26 o 
   8  10   1      250.16      283.16     24.51 o 
   9  10   1       19.42       19.29      8.84 o 
  10  10   1       29.37       20.37     10.45 o 
  11  10   1      302.04      270.59      8.79 o 
  12  10   1      213.02      208.66     28.93 o 
  13  10   1       79.93       37.77     14.47 o 
 -12  11   1       13.29       11.79      9.36 o 
 -11  11   1      484.01      467.74     16.48 o 
 -10  11   1      904.22      883.85     18.73 o 
  -9  11   1      532.08      546.78     12.50 o 
  -8  11   1       80.30       56.00      6.82 o 
  -7  11   1     1029.74     1115.02     27.56 o 
  -6  11   1      710.19      831.39     41.39 o 
  -5  11   1      209.44      233.48      7.96 o 
  -4  11   1       11.11       31.82      6.83 o 
  -3  11   1      171.23      209.21     32.95 o 
  -2  11   1     1343.02     1249.00     44.20 o 
  -1  11   1     2240.04     2468.66    120.15 o 
   0  11   1      234.71      293.66     33.76 o 
   1  11   1      385.32      310.09      8.23 o 
   2  11   1     1946.36     2101.93    103.68 o 
   3  11   1     1756.76     1645.72    112.12 o 
   4  11   1      780.40      789.50     48.22 o 
   5  11   1        4.11       18.03      5.95 o 
   6  11   1     1445.72     1486.20     30.97 o 
   7  11   1      321.21      396.00     70.73 o 
   8  11   1        0.47       -0.63      6.52 o 
   9  11   1      393.00      396.88     16.07 o 
  10  11   1      357.80      357.24     30.54 o 
  11  11   1      231.36      302.61     30.54 o 
  12  11   1       70.52       65.10     16.07 o 
 -11  12   1       16.23       26.92      9.66 o 
 -10  12   1      363.55      401.04     25.72 o 
  -9  12   1      301.20      224.60     22.91 o 
  -8  12   1      188.28      271.35     15.67 o 
  -7  12   1        1.54        5.63      6.25 o 
  -6  12   1        8.40       16.39      6.52 o 
  -5  12   1      112.08       90.32     34.16 o 
  -4  12   1      249.26      252.31      8.23 o 
  -3  12   1        6.31       -0.73     10.05 o 
  -2  12   1       12.61        8.84      9.64 o 
  -1  12   1      128.39      158.11     12.46 o 
   0  12   1       80.61       67.74     15.67 o 
   1  12   1       72.42       49.46      6.82 o 
   2  12   1      123.68      112.16     21.70 o 
   3  12   1      675.64      682.57     67.51 o 
   4  12   1      271.48      236.77      8.44 o 
   5  12   1       79.75       44.58     13.26 o 
   6  12   1      300.08      310.80     62.29 o 
   7  12   1      347.14      373.17      9.66 o 
   8  12   1      175.11      167.78      8.23 o 
   9  12   1        6.94        5.63      6.25 o 
  10  12   1       19.96       12.76     10.05 o 
  11  12   1       70.97       94.28     10.80 o 
 -10  13   1       84.23       77.50     10.85 o 
  -9  13   1      176.59      173.35     15.27 o 
  -8  13   1        4.82       12.06      8.84 o 
  -7  13   1      478.85      558.89     13.23 o 
  -6  13   1      342.64      381.87     16.48 o 
  -5  13   1      198.42      328.40      9.09 o 
  -4  13   1       52.58       93.84      7.39 o 
  -3  13   1      627.69      528.03     19.29 o 
  -2  13   1      848.44      996.49     46.21 o 
  -1  13   1      493.68      425.44     28.13 o 
   0  13   1      592.85      513.06     63.09 o 
   1  13   1      321.08      372.23      9.66 o 
   2  13   1      568.03      518.26     36.57 o 
   3  13   1      741.99      822.90     23.28 o 
   4  13   1      713.40      644.28     31.34 o 
   5  13   1       22.59       29.47      6.52 o 
   6  13   1      514.60      559.47     17.28 o 
   7  13   1      110.85      131.05      7.39 o 
   8  13   1       11.76       12.86      6.25 o 
   9  13   1        5.62        8.84      9.09 o 
  10  13   1       80.53      105.34     10.80 o 
  -9  14   1       14.39       33.76      9.66 o 
  -8  14   1       24.79       26.92      9.09 o 
  -7  14   1       78.80       38.91      6.52 o 
  -6  14   1      159.82      133.83     18.49 o 
  -5  14   1      866.19      854.15     19.03 o 
  -4  14   1      613.67      573.57     24.91 o 
  -3  14   1       12.76        6.32      6.52 o 
  -2  14   1      212.78      202.71      8.23 o 
  -1  14   1      528.03      558.62     49.03 o 
   0  14   1      282.92      291.40     27.73 o 
   1  14   1      118.25       97.93      7.66 o 
   2  14   1      265.80      237.08     60.68 o 
   3  14   1      556.93      561.32     32.95 o 
   4  14   1      247.57      223.32     20.49 o 
   5  14   1        2.24        4.82      6.25 o 
   6  14   1        2.11        3.37      5.95 o 
   7  14   1        8.19       11.25      8.79 o 
   8  14   1      104.85      128.93     22.10 o 
   9  14   1       19.54       39.38     13.66 o 
  -7  15   1      120.39       87.20     10.50 o 
  -6  15   1       26.22       60.78     10.05 o 
  -5  15   1      146.00      109.21     21.30 o 
  -4  15   1      137.89      161.17     19.69 o 
  -3  15   1       20.27        0.80      8.84 o 
  -2  15   1       82.96       73.91     14.06 o 
  -1  15   1      362.33      292.54     15.27 o 
   0  15   1       63.77       44.41     15.67 o 
   1  15   1        1.29       14.87      5.68 o 
   2  15   1        1.16       14.81      5.95 o 
   3  15   1        0.45        5.63      8.04 o 
   4  15   1       34.61       27.97     11.25 o 
   5  15   1      211.98      158.59     30.94 o 
   6  15   1      282.14      276.59     11.93 o 
   7  15   1       12.55       24.91      9.93 o 
  -5  16   1       75.38       75.44     10.50 o 
  -4  16   1       99.87       54.66      9.93 o 
  -3  16   1       10.47       21.13     24.51 o 
  -2  16   1       12.23        8.06     13.26 o 
  -1  16   1       30.92       17.28      8.52 o 
   0  16   1        1.26        3.13      8.23 o 
   1  16   1        1.03        2.01      7.96 o 
   2  16   1       97.56       97.05     20.49 o 
   3  16   1       82.36       49.48     14.06 o 
   4  16   1       59.67       72.44      9.93 o 
   5  16   1       19.79        3.21     12.86 o 
 -16   0   2     1278.77     1322.09     25.72 o 
 -15   0   2     1866.03     1747.25     33.76 o 
 -14   0   2      314.45      283.71     12.06 o 
 -13   0   2        7.86       24.91      8.84 o 
 -12   0   2      220.59      217.00     11.25 o 
 -11   0   2        4.97        4.82      7.23 o 
 -10   0   2       41.36       43.40      7.23 o 
  -9   0   2     2353.62     2316.27     83.59 o 
  -8   0   2     8074.49     7379.60    144.67 o 
  -7   0   2       26.59       50.63      6.43 o 
  -6   0   2      855.74      825.40     28.93 o 
  -5   0   2       14.45      126.99      6.43 o 
  -4   0   2      177.22      226.64      8.84 o 
  -3   0   2     1886.08     1090.62     40.19 o 
  -2   0   2     9578.79     9921.71     91.62 o 
  -1   0   2    42750.67    42241.01    169.58 o 
   0   0   2       71.24       51.44      2.41 o 
   1   0   2    23714.58    23894.88    141.45 o 
   2   0   2     9022.75     8765.99    102.07 o 
   3   0   2      655.51      630.91     20.90 o 
   4   0   2    24110.96    25021.67    215.39 o 
   5   0   2    14991.12    14443.34    179.23 o 
   6   0   2      354.31      407.48     12.06 o 
   7   0   2      529.41      577.06     21.70 o 
   8   0   2      298.97      286.92     15.27 o 
   9   0   2     1165.83     1146.88     38.58 o 
  10   0   2      187.06      233.07     10.45 o 
  11   0   2      193.31      172.80     10.45 o 
  12   0   2      612.80      749.05     22.50 o 
  13   0   2      356.76      343.98     13.66 o 
  14   0   2        3.01        9.64      9.64 o 
  15   0   2       53.27       94.84     14.47 o 
  16   0   2      108.74       90.82     16.07 o 
 -16   1   2       10.86       30.54      9.09 o 
 -15   1   2       53.16       81.63      6.82 o 
 -14   1   2       89.24       42.16      6.52 o 
 -13   1   2      191.30      153.28      7.39 o 
 -12   1   2      263.08      242.27     21.70 o 
 -11   1   2        0.07        4.02      7.23 o 
 -10   1   2       10.24       23.42      5.11 o 
  -9   1   2       36.25       32.84      4.81 o 
  -8   1   2      313.28      345.01      9.36 o 
  -7   1   2     3568.29     3432.21     70.67 o 
  -6   1   2     4164.20     3910.18     79.16 o 
  -5   1   2     9440.12     9529.57     91.78 o 
  -4   1   2     7149.54     6140.30     67.63 o 
  -3   1   2    14420.83    13959.80    411.90 o 
  -2   1   2     6220.95     6114.22    188.87 o 
  -1   1   2     7905.14     7535.29    100.46 o 
   0   1   2      352.00      379.04     10.45 o 
   1   1   2     1820.87     1806.49     83.99 o 
   2   1   2     2037.31     2294.01     39.49 o 
   3   1   2     2522.77     2496.02     46.59 o 
   4   1   2      142.96      142.95      4.23 o 
   5   1   2       87.06       34.75     10.85 o 
   6   1   2     1331.84     1672.09     72.33 o 
   7   1   2     1365.24     1079.52     78.76 o 
   8   1   2      221.14      274.08     27.73 o 
   9   1   2      543.94      536.80     38.98 o 
  10   1   2        9.55       31.07      5.68 o 
  11   1   2       14.33       23.76      6.25 o 
  12   1   2       17.92       37.04      6.82 o 
  13   1   2       36.01       43.06      7.09 o 
  14   1   2       29.81       58.29      6.82 o 
  15   1   2       46.30       40.67      9.66 o 
  16   1   2       33.83       32.95     10.23 o 
 -16   2   2      633.48      614.83     20.90 o 
 -15   2   2      335.38      320.68     12.06 o 
 -14   2   2        1.25       -0.80      8.84 o 
 -13   2   2      846.77      688.77     21.70 o 
 -12   2   2     1371.67     1256.19     45.01 o 
 -11   2   2      122.35      132.61      8.84 o 
 -10   2   2      164.94      128.59      8.84 o 
  -9   2   2     2759.40     2512.37     86.00 o 
  -8   2   2     4857.05     4778.01    118.95 o 
  -7   2   2     3960.79     3279.91     97.25 o 
  -6   2   2     3584.07     4117.37     99.66 o 
  -5   2   2     1024.84      786.02     28.93 o 
  -4   2   2     1003.74      683.95     24.91 o 
  -3   2   2    15722.66    15534.77    140.65 o 
  -2   2   2     2644.06     2997.01     60.28 o 
  -1   2   2     5837.12     5831.67     73.14 o 
   0   2   2     5207.07     4814.98     66.71 o 
   1   2   2     5718.17     6443.28     77.96 o 
   2   2   2     1423.80     1531.05     48.22 o 
   3   2   2      306.14      502.31     16.88 o 
   4   2   2      848.56      845.50     29.74 o 
   5   2   2     2276.32     2251.17     80.37 o 
   6   2   2      801.43      741.01     24.91 o 
   7   2   2     2770.97     2668.29     94.84 o 
   8   2   2     1830.85     1801.10     75.55 o 
   9   2   2      197.07      186.46      9.64 o 
  10   2   2      433.72      427.57     16.07 o 
  11   2   2     1408.29     1399.25     49.83 o 
  12   2   2     2253.49     2322.70     53.85 o 
  13   2   2     2233.27     2263.23     45.01 o 
  14   2   2        1.77       16.07      8.84 o 
  15   2   2      341.72      302.19     17.68 o 
 -16   3   2       11.74       19.29     13.66 o 
 -15   3   2      169.40      128.59     10.45 o 
 -14   3   2      259.24      268.44     12.06 o 
 -13   3   2       30.31       31.34      8.84 o 
 -12   3   2       25.78       23.31      8.84 o 
 -11   3   2        0.67       -0.80      7.23 o 
 -10   3   2       22.02       36.97      8.84 o 
  -9   3   2       10.92        4.02      7.23 o 
  -8   3   2      734.76      806.11     29.74 o 
  -7   3   2        2.12        8.04      5.63 o 
  -6   3   2     1594.14     1514.98     66.71 o 
  -5   3   2       12.96       39.38      4.82 o 
  -4   3   2     4997.30     5093.87     95.64 o 
  -3   3   2     1740.62     1697.42     55.46 o 
  -2   3   2        3.32       51.44      4.02 o 
  -1   3   2     1134.97     1075.35     41.79 o 
   0   3   2     8290.37     8576.31     98.05 o 
   1   3   2     2649.94     2515.59     58.67 o 
   2   3   2      491.44      590.72     21.70 o 
   3   3   2     2670.84     3361.08     77.16 o 
   4   3   2     2287.19     2096.06     69.92 o 
   5   3   2     7449.55     8262.06    141.45 o 
   6   3   2     2949.43     2906.99     96.44 o 
   7   3   2     1551.56     1738.41     80.37 o 
   8   3   2      100.52      101.27      8.04 o 
   9   3   2      134.72      158.33      9.64 o 
  10   3   2       59.36       47.42      8.04 o 
  11   3   2       99.45      115.73     10.45 o 
  12   3   2      729.82      679.93     22.50 o 
  14   3   2      221.07      233.88     12.06 o 
  15   3   2       76.06       61.08     14.47 o 
 -16   4   2      337.44      367.29     18.49 o 
 -15   4   2      149.25      128.59     10.45 o 
 -14   4   2       79.38       22.50      9.64 o 
 -13   4   2     1142.98     1305.21     36.97 o 
 -12   4   2     1279.38     1142.87     47.42 o 
 -11   4   2      756.38      694.40     23.31 o 
 -10   4   2       70.33       98.05      8.84 o 
  -9   4   2      103.40      143.06      8.84 o 
  -8   4   2     3162.52     3040.41     92.43 o 
  -7   4   2     3348.99     3628.72    105.29 o 
  -6   4   2       14.68       36.97      5.63 o 
  -5   4   2     7087.03     7121.61    128.59 o 
  -4   4   2     7559.27     8061.14    122.16 o 
  -3   4   2     1141.18     1152.51     49.03 o 
  -2   4   2     5896.17     6317.10     97.25 o 
  -1   4   2     2261.74     1907.19     57.87 o 
   0   4   2      260.45      341.57     14.47 o 
   1   4   2      498.31      682.34     25.72 o 
   2   4   2        6.45       43.40      4.02 o 
   3   4   2     1491.07     1669.29     61.08 o 
   4   4   2     3422.06     2935.12     84.39 o 
   5   4   2     3371.97     4203.37    108.50 o 
   6   4   2      671.37      802.90     28.93 o 
   7   4   2     1081.89      822.99     31.34 o 
   8   4   2     3857.16     3942.16    102.07 o 
   9   4   2     2958.20     3097.47     84.39 o 
  10   4   2      231.08      212.18     10.45 o 
  11   4   2      613.08      719.31     21.70 o 
  12   4   2     1225.74     1151.71     37.77 o 
  13   4   2     1193.26     1150.90     32.15 o 
  14   4   2       37.20       42.60      9.64 o 
  15   4   2      662.05      573.04     20.90 o 
 -16   5   2      211.85      169.58     16.88 o 
 -15   5   2      232.46      251.56     16.07 o 
 -14   5   2      320.10      300.58     12.06 o 
 -13   5   2       19.23       47.42      9.64 o 
 -12   5   2       90.65       73.14      9.64 o 
 -11   5   2     1223.53     1199.93     45.81 o 
 -10   5   2      766.13      753.87     24.91 o 
  -9   5   2     1074.13     1077.77     32.95 o 
  -8   5   2     1126.89     1091.43     37.77 o 
  -7   5   2       23.55       54.65      7.23 o 
  -6   5   2     1811.78     1690.19     75.55 o 
  -5   5   2     2202.61     2503.53     84.39 o 
  -4   5   2       58.80       58.67      5.63 o 
  -3   5   2      119.85      137.43      5.63 o 
  -2   5   2     4820.83     4500.74     90.82 o 
  -1   5   2      865.54      927.47     32.15 o 
   0   5   2      180.07      219.41      8.84 o 
   1   5   2     1492.37     1205.55     53.04 o 
   2   5   2     1772.73     1882.27     66.71 o 
   3   5   2      599.59      319.87     15.27 o 
   4   5   2     2808.07     3136.85     90.01 o 
   5   5   2     1190.89     1071.34     40.99 o 
   6   5   2      364.20      388.99     12.06 o 
   7   5   2       10.38       12.86      7.23 o 
   8   5   2      710.68      729.76     24.91 o 
   9   5   2     1346.41     1551.95     57.87 o 
  10   5   2        5.83       25.72      8.84 o 
  11   5   2        9.57        9.64      8.84 o 
  12   5   2        1.07       -2.41      8.84 o 
  13   5   2      669.79      657.43     24.91 o 
  14   5   2      173.21      201.73     11.25 o 
  15   5   2       56.26       38.58     14.47 o 
 -15   6   2      201.01      346.40     17.68 o 
 -14   6   2       17.89        0.00      8.84 o 
 -13   6   2      399.79      324.70     12.86 o 
 -12   6   2      699.31      825.40     33.76 o 
 -11   6   2      346.86      323.89     12.06 o 
 -10   6   2     1420.90     1645.18     57.06 o 
  -9   6   2      354.98      296.57     12.86 o 
  -8   6   2       38.16       81.98      8.04 o 
  -7   6   2     1034.16     1105.89     38.58 o 
  -6   6   2     1246.20     1220.02     37.77 o 
  -5   6   2     1995.80     1923.26     81.17 o 
  -4   6   2     5838.18     6151.54    122.16 o 
  -3   6   2     5261.02     5409.72    114.13 o 
  -2   6   2        2.07        9.64      4.82 o 
  -1   6   2     2535.42     2493.09     73.94 o 
   0   6   2      355.46      339.97     15.27 o 
   1   6   2     4824.71     4752.29    103.68 o 
   2   6   2     2101.32     2440.04     75.55 o 
   3   6   2     2150.22     2077.57     82.78 o 
   4   6   2    10261.50    10928.75    166.37 o 
   5   6   2     6973.03     6360.50    135.02 o 
   6   6   2       82.77      111.71      8.04 o 
   7   6   2      821.48      814.15     29.74 o 
   8   6   2      729.92      719.31     23.31 o 
   9   6   2      474.13      503.92     16.88 o 
  10   6   2      823.01      749.85     23.31 o 
  11   6   2       16.90        9.64      8.84 o 
  12   6   2       59.42       54.65      9.64 o 
  13   6   2        6.04       12.06      8.84 o 
  14   6   2      150.91      100.46     15.27 o 
 -15   7   2        0.92       11.25     13.66 o 
 -14   7   2       57.11      105.29      9.64 o 
 -13   7   2        2.01        5.63      9.64 o 
 -12   7   2        0.29       -5.63      9.64 o 
 -11   7   2      114.96       99.66     10.45 o 
 -10   7   2     1190.93     1142.06     47.42 o 
  -9   7   2       69.89       82.78      8.84 o 
  -8   7   2      315.34      328.71     11.25 o 
  -7   7   2      777.68      774.77     26.52 o 
  -6   7   2      347.23      388.19     12.86 o 
  -5   7   2        7.37       18.49      6.43 o 
  -4   7   2     1168.74     1104.29     40.99 o 
  -3   7   2     5759.72     5411.33    119.75 o 
  -2   7   2      881.19      999.81     32.95 o 
  -1   7   2       34.86       12.06      5.63 o 
   0   7   2      489.73      483.83     21.70 o 
   1   7   2     4999.21     4900.98    114.13 o 
   2   7   2     1746.42     1981.93     77.96 o 
   3   7   2     1819.01     1960.23     76.35 o 
   4   7   2      524.36      685.56     24.91 o 
   5   7   2      104.78      106.89      8.04 o 
   6   7   2      174.68      161.54      8.84 o 
   7   7   2       31.61       28.93      8.04 o 
   8   7   2       22.90       27.33      8.04 o 
   9   7   2        1.37       17.68      8.84 o 
  10   7   2      819.72      921.04     41.79 o 
  11   7   2       28.22       31.34      9.64 o 
  12   7   2       27.47       20.09      8.84 o 
  13   7   2       22.44       24.91      8.84 o 
  14   7   2        0.74       -4.02     13.66 o 
 -14   8   2       41.94       47.42     14.47 o 
 -13   8   2      541.03      620.46     22.50 o 
 -12   8   2     1408.55     1465.95     34.56 o 
 -11   8   2      587.94      693.60     19.29 o 
 -10   8   2      342.22      410.69     14.47 o 
  -9   8   2       44.78       53.85      9.64 o 
  -8   8   2     1402.24     1277.89     49.83 o 
  -7   8   2      797.37      911.40     28.13 o 
  -6   8   2       82.92       68.31      8.04 o 
  -5   8   2      312.23      278.08     11.25 o 
  -4   8   2      571.45      529.64     23.31 o 
  -3   8   2     4125.91     4025.75     99.66 o 
  -2   8   2      795.67      782.81     28.13 o 
  -1   8   2     1183.03     1220.82     42.60 o 
   0   8   2      401.12      371.31     18.49 o 
   1   8   2      825.93      990.16     33.76 o 
   2   8   2      614.41      579.47     22.50 o 
   3   8   2        6.32        5.63      6.43 o 
   4   8   2     1551.25     1511.76     43.40 o 
   5   8   2      979.04     1200.73     39.38 o 
   6   8   2      648.02      557.77     16.88 o 
   7   8   2      380.00      298.98     12.06 o 
   8   8   2      311.49      262.81     11.25 o 
   9   8   2      275.99      238.70     12.06 o 
  10   8   2       26.77       40.99      9.64 o 
  11   8   2      173.63      119.75     10.45 o 
  12   8   2      191.62      121.36     10.45 o 
  13   8   2      482.85      495.08     20.09 o 
  14   8   2       17.44        8.84     13.66 o 
 -14   9   2       88.09       51.44     15.27 o 
 -13   9   2       69.74      105.29     14.47 o 
 -12   9   2       88.55       80.37     10.45 o 
 -11   9   2      721.82      655.82     17.68 o 
 -10   9   2        5.31        2.41      9.64 o 
  -9   9   2       35.19       16.88      9.64 o 
  -8   9   2      302.58      454.09     12.86 o 
  -7   9   2      845.54      827.81     28.93 o 
  -6   9   2      770.02      961.23     31.34 o 
  -5   9   2      138.07      140.65      8.84 o 
  -4   9   2        8.13       -6.43      7.23 o 
  -3   9   2      305.75      298.98     14.47 o 
  -2   9   2     1198.41     1341.38     62.69 o 
  -1   9   2        1.73        1.61      6.43 o 
   0   9   2      548.24      514.37     20.09 o 
   1   9   2     5263.67     5285.15    105.29 o 
   2   9   2     5831.35     5707.90    108.50 o 
   3   9   2      635.75      708.87     26.52 o 
   4   9   2      507.79      535.27     17.68 o 
   5   9   2      436.70      399.44     12.86 o 
   6   9   2      169.17      179.23     10.45 o 
   7   9   2       22.45       19.29      8.84 o 
   8   9   2      481.10      456.50     13.66 o 
   9   9   2      581.27      671.90     19.29 o 
  10   9   2      222.32      253.97     12.06 o 
  11   9   2       91.79      122.97     10.45 o 
  12   9   2        5.03       -0.80      8.84 o 
  13   9   2       93.01       93.23     16.07 o 
 -13  10   2      288.86      246.74     17.68 o 
 -12  10   2      458.66      496.69     13.66 o 
 -11  10   2       25.50       45.01     10.45 o 
 -10  10   2       14.61       36.97     10.45 o 
  -9  10   2      447.17      356.84     13.66 o 
  -8  10   2     2268.86     2444.06     52.24 o 
  -7  10   2     1089.46     1091.43     43.40 o 
  -6  10   2      459.91      465.34     18.49 o 
  -5  10   2      159.74      204.14     10.45 o 
  -4  10   2     1176.92     1127.59     34.56 o 
  -3  10   2      714.25      820.58     25.72 o 
  -2  10   2       16.21       20.09      8.04 o 
  -1  10   2      676.24      655.02     24.11 o 
   0  10   2       25.58       23.31      7.23 o 
   1  10   2       60.34       63.49      8.04 o 
   2  10   2       34.65       -4.02      8.04 o 
   3  10   2       72.97       52.24      8.84 o 
   4  10   2      155.97      153.51      9.64 o 
   5  10   2      399.24      409.89     16.07 o 
   6  10   2       26.12       29.74      8.84 o 
   7  10   2      271.91      290.14     12.06 o 
   8  10   2      452.83      434.00     13.66 o 
   9  10   2      176.45      196.10     12.06 o 
  10  10   2       10.69        5.63      9.64 o 
  11  10   2      574.99      409.08     13.66 o 
  12  10   2      670.32      579.47     22.50 o 
 -12  11   2       31.32       12.86     14.47 o 
 -11  11   2      520.15      476.60     13.66 o 
 -10  11   2      797.53      961.23     27.33 o 
  -9  11   2      210.96      154.31     11.25 o 
  -8  11   2        8.90        0.00      9.64 o 
  -7  11   2      256.92      355.24     12.86 o 
  -6  11   2     1781.66     1858.16     48.22 o 
  -5  11   2      897.74     1089.82     42.60 o 
  -4  11   2       50.39       33.76      8.84 o 
  -3  11   2      194.29      209.77     10.45 o 
  -2  11   2      277.31      282.10     11.25 o 
  -1  11   2       22.96       12.86      8.04 o 
   0  11   2       76.46       55.46      8.84 o 
   1  11   2     1478.13     1514.18     51.44 o 
   2  11   2      116.49      148.68     10.45 o 
   3  11   2       11.39       -4.82      8.04 o 
   4  11   2      208.49      192.89     11.25 o 
   5  11   2      469.58      502.31     16.88 o 
   6  11   2      160.16      173.60     11.25 o 
   7  11   2        8.55        4.02      8.84 o 
   8  11   2     1014.36     1097.05     31.34 o 
   9  11   2     1124.44     1212.79     29.74 o 
  10  11   2      892.32     1056.87     25.72 o 
  11  11   2       91.02      171.19     16.07 o 
  12  11   2       13.53        4.82     14.47 o 
 -11  12   2       17.19       26.52     14.47 o 
 -10  12   2        9.53       -1.61      8.84 o 
  -9  12   2      335.86      286.12     12.86 o 
  -8  12   2       65.98       90.82     11.25 o 
  -7  12   2        1.54       15.27      9.64 o 
  -6  12   2       53.67       24.91     10.45 o 
  -5  12   2       58.90       69.92     10.45 o 
  -4  12   2       70.15      112.52     10.45 o 
  -3  12   2      106.15       92.43     10.45 o 
  -2  12   2      210.77      132.61     11.25 o 
  -1  12   2     3356.09     3230.89     63.49 o 
   0  12   2     1565.08     1682.15     49.83 o 
   1  12   2      922.51      907.38     26.52 o 
   2  12   2      326.49      407.48     14.47 o 
   3  12   2      336.42      294.96     13.66 o 
   4  12   2     1400.84     1273.07     40.19 o 
   5  12   2      274.88      270.04     12.86 o 
   6  12   2       69.69       78.76     10.45 o 
   7  12   2        1.54       -5.63      9.64 o 
   8  12   2       75.18       65.10     10.45 o 
   9  12   2      136.37      108.50     10.45 o 
  10  12   2        2.46       18.49     13.66 o 
  11  12   2       20.62       -4.82     13.66 o 
 -10  13   2       33.22       31.34     13.66 o 
  -9  13   2       15.27       45.01     13.66 o 
  -8  13   2      132.94      132.61     11.25 o 
  -7  13   2      849.60      844.69     25.72 o 
  -6  13   2      784.00      905.77     28.13 o 
  -5  13   2       65.47       57.06     10.45 o 
  -4  13   2      178.97      139.04     11.25 o 
  -3  13   2      857.36     1027.13     35.36 o 
  -2  13   2      970.38      948.37     36.17 o 
  -1  13   2        4.17       10.45      9.64 o 
   0  13   2       70.90      117.34     10.45 o 
   1  13   2      533.21      446.86     16.88 o 
   2  13   2      544.04      677.52     20.90 o 
   3  13   2      233.44      264.42     12.86 o 
   4  13   2       77.94       53.04     10.45 o 
   5  13   2      494.83      476.60     14.47 o 
   6  13   2      318.36      359.26     12.86 o 
   7  13   2      354.91      327.91     12.06 o 
   8  13   2       21.64       31.34     13.66 o 
   9  13   2       34.59       60.28     15.27 o 
  -9  14   2       50.68       69.12     15.27 o 
  -8  14   2      434.05      393.01     19.29 o 
  -7  14   2      118.95      134.22     15.27 o 
  -6  14   2        2.20        3.21      9.64 o 
  -5  14   2       41.95       24.11      9.64 o 
  -4  14   2      120.25       98.86     11.25 o 
  -3  14   2      127.53      134.22     11.25 o 
  -2  14   2        9.01       12.06      9.64 o 
  -1  14   2       50.10       27.33     10.45 o 
   0  14   2       10.78       17.68      9.64 o 
   1  14   2      148.97      182.44     12.06 o 
   2  14   2       10.29       17.68      9.64 o 
   3  14   2      166.58       90.01     10.45 o 
   4  14   2       86.60       76.35     11.25 o 
   5  14   2      145.40       51.44     10.45 o 
   6  14   2       10.39        1.61      8.84 o 
   7  14   2       62.59       47.42     14.47 o 
   8  14   2       29.13       12.86     14.47 o 
  -7  15   2       90.14       69.92     15.27 o 
  -5  15   2       20.60       42.60     14.47 o 
  -4  15   2      234.24      304.60     12.06 o 
  -3  15   2      471.53      457.31     13.66 o 
  -2  15   2      385.08      512.76     13.66 o 
  -1  15   2      154.43      137.43     11.25 o 
   0  15   2        0.71        3.21      9.64 o 
   1  15   2      473.23      503.12     20.90 o 
   2  15   2      276.36      311.03     12.06 o 
   3  15   2       93.34      105.29     10.45 o 
   4  15   2       26.23        8.84     12.86 o 
   5  15   2      383.67      394.62     19.29 o 
   6  15   2      408.85      405.87     20.09 o 
  -5  16   2       52.23       60.28     15.27 o 
  -4  16   2       76.29       36.97     15.27 o 
  -3  16   2      165.41      157.53     16.88 o 
  -2  16   2       19.23      -13.66     13.66 o 
  -1  16   2       50.23       36.17     14.47 o 
   0  16   2       54.11       24.11     13.66 o 
   1  16   2        9.35        0.00     13.66 o 
   2  16   2       19.33       30.54     13.66 o 
   3  16   2        7.41       26.52     13.66 o 
   4  16   2       21.36       11.25     14.47 o 
 -16   1   3        6.39       -0.49     27.73 o 
 -15   1   3      621.55      591.32     11.07 o 
 -14   1   3      495.05      581.35     11.65 o 
 -13   1   3        8.81       13.26      6.25 o 
 -12   1   3      339.63      261.32      7.96 o 
 -11   1   3        9.03       10.85      5.68 o 
 -10   1   3     1006.94      958.53     24.11 o 
  -9   1   3      189.88      207.96     28.13 o 
  -8   1   3      854.93      753.15     55.46 o 
  -7   1   3    10059.08     9999.18    269.64 o 
  -6   1   3     4544.19     4299.49    113.32 o 
  -5   1   3        8.75       55.87      4.82 o 
  -4   1   3      148.10      161.04      6.43 o 
  -3   1   3     4698.23     4668.65    121.76 o 
  -2   1   3     1323.02     1122.98     39.78 o 
  -1   1   3     1616.75     1733.88     77.96 o 
   0   1   3    15179.46    14657.68     89.53 o 
   1   1   3    17665.67    16471.27    400.65 o 
   2   1   3    22207.47    21031.56    143.86 o 
   3   1   3     1899.26     1643.27     64.70 o 
   4   1   3     1819.90     2294.13     87.20 o 
   5   1   3      277.03      381.34     28.53 o 
   6   1   3      992.09      941.16     24.68 o 
   7   1   3      352.73      356.72     17.68 o 
   8   1   3       40.20       51.50     13.26 o 
   9   1   3     1561.24     1505.44     67.51 o 
  10   1   3      899.54      836.16     30.54 o 
  11   1   3      895.49      800.65     21.30 o 
  12   1   3       30.20       13.42      6.52 o 
  13   1   3      485.65      512.91     10.80 o 
  14   1   3      372.15      311.86      8.52 o 
  15   1   3       47.64       65.17      9.93 o 
 -16   2   3        1.82      -12.06     12.06 o 
 -15   2   3       61.73       29.74      8.84 o 
 -14   2   3        3.25        2.41      8.84 o 
 -13   2   3       14.81       20.90      8.84 o 
 -12   2   3       36.63       46.61      8.84 o 
 -11   2   3       23.40       32.15      8.04 o 
 -10   2   3      894.67      782.00     27.33 o 
  -9   2   3     2577.80     2555.77     83.59 o 
  -8   2   3     2958.03     2945.57     96.44 o 
  -7   2   3     1162.35     1165.37     46.61 o 
  -6   2   3      603.63      503.92     17.68 o 
  -5   2   3      508.45      598.76     19.29 o 
  -4   2   3     1945.62     1863.79     60.28 o 
  -3   2   3     6516.98     6874.07    106.09 o 
  -2   2   3      132.53       82.78      4.02 o 
  -1   2   3     9948.23    10291.41    114.93 o 
   0   2   3      195.66      248.34      9.64 o 
   1   2   3       63.62       48.22      4.02 o 
   2   2   3      731.43      591.53     20.09 o 
   3   2   3     1360.97     1677.33     61.89 o 
   4   2   3        1.61        6.43      4.82 o 
   5   2   3      198.08      253.17      8.04 o 
   6   2   3       23.42       37.77      6.43 o 
   7   2   3        0.73       -1.61      6.43 o 
   8   2   3      539.30      547.32     18.49 o 
   9   2   3       86.42       70.73      8.84 o 
  10   2   3     1563.36     1696.62     61.08 o 
  11   2   3      322.79      323.09     12.86 o 
  12   2   3      131.54      143.06     11.25 o 
  13   2   3      565.25      495.08     15.27 o 
  14   2   3      205.79      234.68     12.06 o 
  15   2   3       36.99       49.03     15.27 o 
 -16   3   3      219.46      201.73     16.07 o 
 -15   3   3     1434.39     1466.76     28.93 o 
 -14   3   3     1176.58      920.24     29.74 o 
 -13   3   3      125.27      163.15     10.45 o 
 -12   3   3      494.96      547.32     17.68 o 
 -11   3   3      474.44      478.20     17.68 o 
 -10   3   3     5662.17     5492.50    102.87 o 
  -9   3   3      326.57      294.96     10.45 o 
  -8   3   3     1040.32     1081.78     36.17 o 
  -7   3   3     1108.80     1141.26     39.38 o 
  -6   3   3     2539.21     2131.42     85.19 o 
  -5   3   3      817.39      941.94     31.34 o 
  -4   3   3      158.45      114.13      5.63 o 
  -3   3   3      437.14      609.21     21.70 o 
  -2   3   3       63.47       68.31      4.02 o 
  -1   3   3      190.34      184.85      6.43 o 
   0   3   3     6439.65     6523.65     98.86 o 
   1   3   3     3230.33     3759.72     77.96 o 
   2   3   3      424.34      397.03     14.47 o 
   3   3   3      123.56      213.78      8.04 o 
   4   3   3     5566.73     6227.89    117.34 o 
   5   3   3     6104.02     5805.14    129.40 o 
   6   3   3      666.99      755.48     31.34 o 
   7   3   3      117.19      137.43      8.04 o 
   8   3   3      921.53     1035.17     32.95 o 
   9   3   3     5081.04     4998.23     95.64 o 
  10   3   3     1267.85     1231.27     49.83 o 
  11   3   3       20.72       32.15      9.64 o 
  12   3   3      330.43      364.08     13.66 o 
  13   3   3      768.22      760.30     18.49 o 
  14   3   3      502.95      615.64     21.70 o 
  15   3   3      333.19      306.21     18.49 o 
 -16   4   3        0.77       20.09     12.86 o 
 -15   4   3       48.03       31.34      8.84 o 
 -14   4   3      172.46      221.02     11.25 o 
 -13   4   3      445.96      372.92     12.86 o 
 -12   4   3     1347.45     1302.80     43.40 o 
 -11   4   3     1407.49     1197.52     48.22 o 
 -10   4   3       69.29       83.59      8.84 o 
  -9   4   3      386.07      366.49     11.25 o 
  -8   4   3     1587.76     1529.45     66.71 o 
  -7   4   3       55.00       96.44      7.23 o 
  -6   4   3       73.33       59.47      6.43 o 
  -5   4   3       73.79       82.78      5.63 o 
  -4   4   3     1240.57     1305.21     40.99 o 
  -3   4   3      210.85      217.80      7.23 o 
  -2   4   3     1159.44     1154.92     51.44 o 
  -1   4   3      587.38      616.44     20.09 o 
   0   4   3      201.69      189.67      6.43 o 
   1   4   3        0.36        7.23      4.02 o 
   2   4   3      253.64      180.03      6.43 o 
   3   4   3        8.97        6.43      4.82 o 
   4   4   3       25.05       14.47      5.63 o 
   5   4   3        1.54        0.80      5.63 o 
   6   4   3     1007.94     1035.97     35.36 o 
   7   4   3     1101.47     1011.86     35.36 o 
   8   4   3      407.58      386.58     14.47 o 
   9   4   3      618.79      724.14     24.91 o 
  10   4   3      495.80      574.65     20.90 o 
  11   4   3      162.91      142.26     11.25 o 
  12   4   3      280.56      304.60     12.86 o 
  13   4   3       16.92       10.45      9.64 o 
  14   4   3       17.14        9.64     13.66 o 
  15   4   3      254.59      311.03     19.29 o 
 -16   5   3       16.46       -0.80     12.86 o 
 -15   5   3      572.49      462.93     18.49 o 
 -14   5   3      311.88      236.29     11.25 o 
 -13   5   3       75.75       76.35      9.64 o 
 -12   5   3      192.58      186.46     11.25 o 
 -11   5   3      114.65      110.11      9.64 o 
 -10   5   3     1844.25     1869.41     60.28 o 
  -9   5   3      562.51      556.16     19.29 o 
  -8   5   3       86.36       80.37      8.04 o 
  -7   5   3     1604.71     1585.71     49.83 o 
  -6   5   3      467.15      542.50     24.91 o 
  -5   5   3      436.11      483.83     21.70 o 
  -4   5   3       66.95      167.17      7.23 o 
  -3   5   3    12560.01    12300.67    159.94 o 
  -2   5   3     4531.25     4667.10     98.05 o 
  -1   5   3      684.66      683.15     22.50 o 
   0   5   3     2605.31     2523.63     75.55 o 
   1   5   3     2309.28     2614.44     77.96 o 
   2   5   3      188.19      104.48      6.43 o 
   3   5   3       41.83       42.60      5.63 o 
   4   5   3      343.45      272.46      8.84 o 
   5   5   3     2051.66     2025.33     77.96 o 
   6   5   3     1027.22     1048.03     34.56 o 
   7   5   3      329.49      319.07     12.06 o 
   8   5   3      101.69      123.77      9.64 o 
   9   5   3       15.99       21.70      8.84 o 
  10   5   3      550.50      520.00     16.88 o 
  11   5   3       76.02       80.37     10.45 o 
  12   5   3        2.96       -6.43      9.64 o 
  13   5   3      793.28      819.78     24.91 o 
  14   5   3      356.84      389.80     19.29 o 
 -15   6   3        2.19      -10.45     12.06 o 
 -14   6   3        4.34        7.23      8.84 o 
 -13   6   3      263.07      311.84     12.06 o 
 -12   6   3      338.95      337.56     12.86 o 
 -11   6   3       24.19       43.40      8.84 o 
 -10   6   3       82.46      105.29      9.64 o 
  -9   6   3      805.59      627.69     23.31 o 
  -8   6   3      564.54      515.17     19.29 o 
  -7   6   3     1246.66     1375.94     43.40 o 
  -6   6   3      112.81      125.38      8.04 o 
  -5   6   3     2588.00     2508.36     87.60 o 
  -4   6   3     3104.69     3605.41    101.27 o 
  -3   6   3      481.68      333.54     15.27 o 
  -2   6   3       13.64       16.88      4.82 o 
  -1   6   3       79.94       77.16      6.43 o 
   0   6   3     4631.09     4384.20    106.89 o 
   1   6   3     1437.06     1576.86     72.33 o 
   2   6   3      185.55      194.50     12.06 o 
   3   6   3     1114.94     1013.47     39.38 o 
   4   6   3     1224.94     1408.89     45.81 o 
   5   6   3       29.20       27.33      7.23 o 
   6   6   3       23.01       25.72      8.04 o 
   7   6   3     1113.80     1217.61     34.56 o 
   8   6   3     1050.91     1092.23     28.93 o 
   9   6   3      526.33      544.91     20.09 o 
  10   6   3        0.12       10.45      9.64 o 
  11   6   3      347.47      315.05     13.66 o 
  12   6   3      101.08       95.64     11.25 o 
  13   6   3      117.01       89.21     11.25 o 
  14   6   3        3.11       -1.61     14.47 o 
 -15   7   3      375.25      306.21     16.88 o 
 -14   7   3      447.16      418.73     12.06 o 
 -13   7   3       62.18       28.93      8.84 o 
 -12   7   3      250.16      233.88     11.25 o 
 -11   7   3      104.18      118.14     10.45 o 
 -10   7   3      292.04      323.09     12.06 o 
  -9   7   3      322.71      368.90     12.06 o 
  -8   7   3      146.88      120.56      8.84 o 
  -7   7   3      500.01      483.03     17.68 o 
  -6   7   3      304.16      390.60     12.06 o 
  -5   7   3      669.84      742.62     28.13 o 
  -4   7   3     3179.87     3295.18     94.03 o 
  -3   7   3     6013.54     5803.54    122.97 o 
  -2   7   3     9275.28    10010.92    159.13 o 
  -1   7   3     1246.78     1407.28     45.01 o 
   0   7   3       48.47       77.96      7.23 o 
   1   7   3     1694.86     1733.59     75.55 o 
   2   7   3     2359.78     2691.60     86.80 o 
   3   7   3      392.46      415.51     15.27 o 
   4   7   3     1273.44     1174.21     40.19 o 
   5   7   3     2366.53     2671.51     77.96 o 
   6   7   3     2146.35     2075.96     65.90 o 
   7   7   3     2071.47     2145.08     65.10 o 
   8   7   3      724.26      863.18     25.72 o 
   9   7   3      331.07      348.00     12.86 o 
  10   7   3      142.03      135.02     11.25 o 
  11   7   3      152.49      155.11     11.25 o 
  12   7   3       30.40       46.61      9.64 o 
  13   7   3      242.32      286.12     17.68 o 
  14   7   3      101.87       85.19     16.07 o 
 -14   8   3       81.26       70.73     13.66 o 
 -13   8   3       65.11       53.04      9.64 o 
 -12   8   3        1.59        1.61      8.84 o 
 -11   8   3       32.68       50.63      9.64 o 
 -10   8   3       71.50       54.65      9.64 o 
  -9   8   3      279.68      178.42     11.25 o 
  -8   8   3      578.28      647.78     22.50 o 
  -7   8   3      384.81      290.14     11.25 o 
  -6   8   3       19.37       36.97      7.23 o 
  -5   8   3      123.29      202.53      9.64 o 
  -4   8   3        4.22       24.91      6.43 o 
  -3   8   3      171.53      245.13      9.64 o 
  -2   8   3     1353.50     1185.46     40.99 o 
  -1   8   3     4798.39     4832.66    104.48 o 
   0   8   3     5792.82     6021.34    115.73 o 
   1   8   3      764.92      787.63     27.33 o 
   2   8   3       25.07       20.09      7.23 o 
   3   8   3     1913.89     1987.56     72.33 o 
   4   8   3     4015.36     4135.05     89.21 o 
   5   8   3     2643.22     2830.64     73.94 o 
   6   8   3      274.42      274.87     12.86 o 
   7   8   3      342.22      405.87     14.47 o 
   8   8   3       41.65       32.15      9.64 o 
   9   8   3        1.67        2.41      8.84 o 
  10   8   3       28.29       11.25     10.45 o 
  11   8   3       39.94       29.74     10.45 o 
  12   8   3      311.42      270.04     12.86 o 
  13   8   3        9.53       14.47     15.27 o 
 -14   9   3      104.00       75.55     14.47 o 
 -13   9   3       23.46       21.70     12.86 o 
 -12   9   3      424.43      472.58     14.47 o 
 -11   9   3      363.70      325.50     12.86 o 
 -10   9   3     3123.59     3185.07     53.85 o 
  -9   9   3      350.47      479.01     14.47 o 
  -8   9   3        3.34       29.74      8.84 o 
  -7   9   3      453.96      383.37     15.27 o 
  -6   9   3     1026.30     1142.06     50.63 o 
  -5   9   3      203.67      175.21      9.64 o 
  -4   9   3      193.00      225.84      9.64 o 
  -3   9   3      103.92      111.71      8.04 o 
  -2   9   3      238.21      212.18      9.64 o 
  -1   9   3       72.36       75.55      8.04 o 
   0   9   3       13.26       36.17      7.23 o 
   1   9   3      119.26      116.54      8.84 o 
   2   9   3      996.72     1107.50     36.97 o 
   3   9   3       61.18       61.08      8.84 o 
   4   9   3      387.15      415.51     15.27 o 
   5   9   3      887.33      898.54     28.13 o 
   6   9   3      213.63      248.34     11.25 o 
   7   9   3        6.18       29.74      8.84 o 
   8   9   3      707.62      721.72     22.50 o 
   9   9   3     1574.10     1766.54     40.99 o 
  10   9   3      421.86      469.36     14.47 o 
  11   9   3       34.58       45.01     10.45 o 
  12   9   3       83.42      102.87     16.07 o 
  13   9   3      381.68      364.08     20.09 o 
 -12  10   3      466.82      498.30     13.66 o 
 -11  10   3      143.52      138.24     10.45 o 
 -10  10   3       28.47       31.34      9.64 o 
  -9  10   3      411.78      442.04     14.47 o 
  -8  10   3     1454.32     1348.61     42.60 o 
  -7  10   3     1458.39     1506.94     47.42 o 
  -6  10   3      172.48      135.02     10.45 o 
  -5  10   3      262.72      208.96     11.25 o 
  -4  10   3     1099.14     1220.02     49.83 o 
  -3  10   3      444.52      459.72     16.88 o 
  -2  10   3        0.72        0.00      7.23 o 
  -1  10   3        5.01        8.84      8.04 o 
   0  10   3      144.96      106.89      9.64 o 
   1  10   3      224.89      226.64     11.25 o 
   2  10   3        0.75       18.49      8.04 o 
   3  10   3      498.27      413.10     16.88 o 
   4  10   3      518.36      500.71     18.49 o 
   5  10   3        0.79       -3.21      8.84 o 
   6  10   3       42.25       16.07      9.64 o 
   7  10   3      429.90      382.56     15.27 o 
   8  10   3      312.36      296.57     12.86 o 
   9  10   3       93.94       80.37     11.25 o 
  10  10   3      279.00      210.57     12.86 o 
  11  10   3      725.07      755.48     22.50 o 
  12  10   3      388.34      411.50     20.09 o 
 -12  11   3        9.98       15.27     13.66 o 
 -11  11   3        9.04       20.90      8.84 o 
 -10  11   3      315.43      379.35     12.86 o 
  -9  11   3      258.63      170.38     11.25 o 
  -8  11   3       43.12       54.65      9.64 o 
  -7  11   3      674.61      856.75     23.31 o 
  -6  11   3      608.48      610.01     19.29 o 
  -4  11   3       19.61        7.23      8.84 o 
  -3  11   3      344.31      357.65     14.47 o 
  -2  11   3      106.20      120.56      9.64 o 
  -1  11   3        6.21       15.27      8.04 o 
   0  11   3      132.39       81.98      9.64 o 
   1  11   3      542.10      527.23     18.49 o 
   2  11   3     1167.77     1267.44     45.81 o 
   3  11   3      229.01      253.17     12.06 o 
   4  11   3        7.06       -6.43      8.84 o 
   5  11   3      360.46      286.92     12.86 o 
   6  11   3       57.01       76.35     10.45 o 
   7  11   3       11.59       12.06      9.64 o 
   8  11   3        0.41       -2.41      9.64 o 
   9  11   3      396.21      402.66     13.66 o 
  10  11   3      131.77      161.54     16.07 o 
  11  11   3       21.97        6.43     14.47 o 
 -11  12   3       98.45       72.33     14.47 o 
 -10  12   3        0.54       -4.02     12.06 o 
  -9  12   3      369.45      423.55     13.66 o 
  -8  12   3      485.39      432.39     13.66 o 
  -7  12   3      240.16      245.13     12.86 o 
  -6  12   3        1.32       -8.84      8.84 o 
  -5  12   3      772.42      757.89     33.76 o 
  -4  12   3     1050.42      994.18     37.77 o 
  -3  12   3      662.63      822.19     36.97 o 
  -2  12   3       59.54       59.47      9.64 o 
  -1  12   3      252.30      186.46     12.06 o 
   0  12   3      953.79      979.71     40.19 o 
   1  12   3       91.20       47.42      9.64 o 
   2  12   3       19.42       15.27      9.64 o 
   3  12   3      423.83      340.77     14.47 o 
   4  12   3      666.11      671.90     22.50 o 
   5  12   3      232.68      221.82     12.86 o 
   6  12   3       93.40       36.17      9.64 o 
   7  12   3      491.70      462.13     15.27 o 
   8  12   3      250.12      184.85     12.06 o 
   9  12   3      123.40       98.05     15.27 o 
  10  12   3        8.54       26.52     14.47 o 
 -10  13   3       61.57       24.11     13.66 o 
  -9  13   3        4.09       -2.41     12.86 o 
  -8  13   3      125.36      169.58     10.45 o 
  -7  13   3      162.37      212.18     11.25 o 
  -6  13   3      104.26      150.29     11.25 o 
  -5  13   3        1.50        9.64      8.84 o 
  -4  13   3        1.67        8.04      9.64 o 
  -3  13   3      365.02      419.53     14.47 o 
  -2  13   3      187.97      160.74     11.25 o 
  -1  13   3       26.93       -6.43      8.84 o 
   0  13   3      119.69      142.26     11.25 o 
   1  13   3      590.08      616.44     20.09 o 
   2  13   3      759.04      878.45     32.15 o 
   3  13   3      331.97      289.33     12.86 o 
   4  13   3        7.15       35.36      9.64 o 
   5  13   3      141.81      122.97     11.25 o 
   6  13   3      154.18      143.86     10.45 o 
   7  13   3       60.48       66.71      9.64 o 
   8  13   3        0.45        0.00     12.86 o 
   9  13   3       77.55       78.76     15.27 o 
  -9  14   3        7.91       15.27     13.66 o 
  -8  14   3       15.84       18.49     13.66 o 
  -7  14   3        2.71       -2.41     12.86 o 
  -6  14   3      171.43      147.88     11.25 o 
  -5  14   3      392.45      335.95     12.86 o 
  -4  14   3      405.80      413.10     13.66 o 
  -3  14   3      227.38      184.05     12.06 o 
  -2  14   3       25.79       28.13      9.64 o 
  -1  14   3      640.27      569.02     25.72 o 
   0  14   3     1806.35     1872.63     37.77 o 
   1  14   3      302.72      268.44     12.86 o 
   2  14   3       11.33        6.43      8.84 o 
   3  14   3      666.58      657.43     24.91 o 
   4  14   3      881.87      856.75     25.72 o 
   5  14   3      419.09      367.29     13.66 o 
   6  14   3       42.97       32.15     13.66 o 
   7  14   3      272.51      240.31     17.68 o 
  -7  15   3       30.72       41.79     14.47 o 
  -6  15   3      322.52      288.53     17.68 o 
  -5  15   3      178.54      209.77     16.88 o 
  -4  15   3      113.60       97.25     14.47 o 
  -3  15   3        8.68       -3.21      8.84 o 
  -2  15   3       82.84      108.50     10.45 o 
  -1  15   3        2.08       -4.02      8.04 o 
   0  15   3        4.56        3.21      8.04 o 
   1  15   3       33.07       19.29      8.84 o 
   2  15   3      187.79      188.07     10.45 o 
   3  15   3        2.37        2.41     12.06 o 
   4  15   3      125.41       36.17     13.66 o 
   5  15   3       81.37       87.60     14.47 o 
   6  15   3        0.96       11.25     13.66 o 
  -4  16   3      390.49      409.89     20.09 o 
  -3  16   3      197.36      122.16     16.07 o 
  -2  16   3        3.47        9.64     13.66 o 
  -1  16   3       47.80       54.65     13.66 o 
   0  16   3      176.69      100.46     15.27 o 
   1  16   3       19.39       38.58     12.86 o 
   2  16   3        9.09        2.41     12.06 o 
   3  16   3       79.14       53.04     13.66 o 
 -16   0   4     1276.91     1087.41     24.91 o 
 -15   0   4      324.47      267.63     11.25 o 
 -14   0   4        0.43       -8.84      8.84 o 
 -13   0   4      160.25      180.03     11.25 o 
 -12   0   4       11.80       11.25      8.04 o 
 -11   0   4      594.36      581.08     18.49 o 
 -10   0   4     2716.15     2977.72     81.17 o 
  -9   0   4     3080.88     2620.07     84.39 o 
  -8   0   4      311.07      322.28     11.25 o 
  -7   0   4      303.53      280.49     13.66 o 
  -6   0   4     2972.59     2730.18     88.41 o 
  -5   0   4     2585.66     2559.79     81.98 o 
  -4   0   4     2585.63     2030.96     68.31 o 
  -3   0   4     1812.49     1827.62     59.47 o 
  -2   0   4    12704.97    13027.22    140.65 o 
   0   0   4     8257.53     7879.50    112.52 o 
   1   0   4     2154.43     2094.45     63.49 o 
   2   0   4     7978.17     7630.35    120.56 o 
   3   0   4    23640.62    23855.50    226.64 o 
   4   0   4    10161.73     9698.28    159.94 o 
   5   0   4     1317.43     1148.49     45.01 o 
   6   0   4      239.60      256.38      8.84 o 
   7   0   4     1529.37     1609.82     73.14 o 
   8   0   4     4625.47     4466.98    104.48 o 
   9   0   4      815.81      815.76     27.33 o 
  10   0   4      382.19      433.20     13.66 o 
  11   0   4     1535.64     1615.44     47.42 o 
  12   0   4      806.18      777.98     30.54 o 
  13   0   4       46.10       65.10     10.45 o 
  14   0   4        7.74       20.09     13.66 o 
  15   0   4      288.19      324.70     18.49 o 
 -16   1   4        1.99        2.83     12.86 o 
 -15   1   4       34.64       14.47     12.06 o 
 -14   1   4        0.42        4.02      6.25 o 
 -13   1   4       74.33       90.93      6.83 o 
 -12   1   4       77.92       94.10     10.85 o 
 -11   1   4      127.77      145.76     39.38 o 
 -10   1   4      336.64      338.94     44.20 o 
  -9   1   4      452.64      488.79     47.02 o 
  -8   1   4       63.82       86.91     20.49 o 
  -7   1   4      303.90      352.94      9.24 o 
  -6   1   4      184.96      188.01     34.96 o 
  -5   1   4      669.50      603.76     17.16 o 
  -4   1   4      743.08      872.97     21.24 o 
  -3   1   4      881.14      897.73     65.90 o 
  -2   1   4     1219.56      998.31     64.70 o 
  -1   1   4      238.73      194.15     21.30 o 
   0   1   4        2.52        4.91      4.42 o 
   1   1   4       97.29      134.64      4.44 o 
   2   1   4     4204.09     4180.43     66.43 o 
   3   1   4      456.91      511.84     42.19 o 
   4   1   4      917.30      939.29     87.60 o 
   5   1   4       36.78       62.40      5.63 o 
   6   1   4     2332.20     2276.90     65.35 o 
   7   1   4     1840.71     1790.67    105.69 o 
   8   1   4      698.44      671.50     15.91 o 
   9   1   4       31.02       13.45     11.65 o 
  10   1   4     1441.83     1453.33     51.44 o 
  11   1   4      119.76      176.02     16.48 o 
  12   1   4      201.06      171.06      8.52 o 
  13   1   4       31.63       39.00      6.82 o 
  14   1   4       30.21       47.01     15.27 o 
  15   1   4       16.33        4.82     14.47 o 
 -16   2   4      942.34      966.05     24.11 o 
 -15   2   4        1.75       10.45      8.84 o 
 -14   2   4      222.45      221.02     11.25 o 
 -13   2   4     1024.67      989.36     34.56 o 
 -12   2   4      183.52      155.11     10.45 o 
 -11   2   4     2433.99     2097.66     63.49 o 
 -10   2   4     2240.43     2137.85     71.53 o 
  -9   2   4     7921.61     7526.68    131.00 o 
  -8   2   4     9627.13     8789.29    155.11 o 
  -7   2   4       59.76      147.88      8.04 o 
  -6   2   4     4502.11     4665.49    114.13 o 
  -5   2   4     1224.18      823.80     27.33 o 
  -4   2   4    12137.14    11732.45    159.94 o 
  -3   2   4     1265.23     1179.84     37.77 o 
  -2   2   4      196.72      167.17      5.63 o 
  -1   2   4    13185.30    13622.76    155.92 o 
   0   2   4     1216.27     1195.11     50.63 o 
   1   2   4     3879.56     4343.21     93.23 o 
   2   2   4    13069.32    13212.87    168.78 o 
   3   2   4     3554.83     3214.01     93.23 o 
   4   2   4     2604.44     2329.93     85.19 o 
   5   2   4      898.09      970.07     36.97 o 
   6   2   4      307.08      346.40     12.86 o 
   7   2   4     2725.59     2326.72     90.82 o 
   8   2   4     1717.69     1845.30     67.51 o 
   9   2   4      111.84      110.11     10.45 o 
  10   2   4     1366.76     1396.84     49.83 o 
  11   2   4     1731.78     1841.28     48.22 o 
  12   2   4     2004.83     1927.28     41.79 o 
  13   2   4      356.35      328.71     12.86 o 
  14   2   4      147.33      117.34     15.27 o 
 -16   3   4        0.13       14.47     13.66 o 
 -15   3   4        0.78       -1.61      8.84 o 
 -14   3   4       19.71       38.58      9.64 o 
 -13   3   4        0.13       28.13      9.64 o 
 -12   3   4        1.25        8.04      8.84 o 
 -11   3   4      265.83      279.69     12.06 o 
 -10   3   4     1194.89     1186.27     36.97 o 
  -9   3   4      223.24      233.88     10.45 o 
  -8   3   4     1987.64     2108.92     83.59 o 
  -7   3   4      118.40      151.10      8.04 o 
  -6   3   4      110.83      141.45      7.23 o 
  -5   3   4     1139.29     1043.21     41.79 o 
  -4   3   4     6035.52     6595.18    124.57 o 
  -3   3   4     1564.98     1469.97     61.89 o 
  -2   3   4     1175.69     1340.58     55.46 o 
  -1   3   4     7033.49     6846.74    108.50 o 
   0   3   4     1844.96     2014.88     65.10 o 
   1   3   4     1758.72     1974.70     60.28 o 
   2   3   4      829.38      979.71     32.15 o 
   3   3   4     2621.85     3130.42     91.62 o 
   4   3   4       86.83      106.89      6.43 o 
   5   3   4      817.21      871.21     37.77 o 
   6   3   4      878.09      851.12     32.95 o 
   7   3   4      166.24      173.60      8.84 o 
   8   3   4      304.96      291.74     11.25 o 
   9   3   4       88.13       82.78      9.64 o 
  10   3   4      358.24      412.30     13.66 o 
  11   3   4        0.11        9.64      8.84 o 
  12   3   4       61.42       64.30     10.45 o 
  13   3   4        3.88        6.43      8.84 o 
  14   3   4        1.11       -0.80     12.86 o 
 -16   4   4      420.64      376.94     19.29 o 
 -15   4   4       28.40       -4.02      8.84 o 
 -14   4   4      993.36     1074.55     28.93 o 
 -13   4   4     2315.62     2038.99     43.40 o 
 -12   4   4     1244.33     1101.07     41.79 o 
 -11   4   4     1564.77     1629.11     53.04 o 
 -10   4   4      253.00      221.02     11.25 o 
  -9   4   4     5983.13     5835.69    109.30 o 
  -8   4   4     3944.12     4102.10    101.27 o 
  -7   4   4        3.35       68.31      8.04 o 
  -6   4   4     1531.14     1667.68     76.35 o 
  -5   4   4     3224.55     2906.19     99.66 o 
  -4   4   4    10253.13    10678.80    161.54 o 
  -3   4   4     3162.22     3400.47     86.80 o 
  -2   4   4      446.90      505.53     17.68 o 
  -1   4   4     6680.28     6313.89    114.13 o 
   0   4   4     8398.34     8540.95    129.40 o 
   1   4   4     1233.49     1645.98     64.30 o 
   2   4   4     6551.36     7057.31    127.79 o 
   3   4   4       59.15        8.04      5.63 o 
   4   4   4     1148.91     1386.39     47.42 o 
   5   4   4        2.68       42.60      6.43 o 
   6   4   4     3186.78     2939.94     86.00 o 
   7   4   4     3593.49     3684.17     93.23 o 
   8   4   4     3619.13     3410.91     81.98 o 
   9   4   4        9.59       24.91      8.84 o 
  10   4   4        4.93       17.68      8.84 o 
  11   4   4     1446.18     1488.46     40.19 o 
  12   4   4      655.35      656.63     27.33 o 
  13   4   4      179.46      167.17     11.25 o 
  14   4   4       91.80       60.28     14.47 o 
 -16   5   4        0.76       35.36     15.27 o 
 -15   5   4       39.77       31.34     13.66 o 
 -14   5   4       10.62        9.64      9.64 o 
 -12   5   4      699.63      724.94     22.50 o 
 -11   5   4      232.82      235.48     12.06 o 
 -10   5   4      611.99      677.52     21.70 o 
  -9   5   4      819.32      914.61     28.93 o 
  -8   5   4       17.87       38.58      8.04 o 
  -7   5   4       41.04       99.66      8.04 o 
  -6   5   4       55.87       99.66      8.04 o 
  -5   5   4      526.11      389.80     11.25 o 
  -4   5   4     3803.79     4614.86    113.32 o 
  -3   5   4      236.49      365.68     13.66 o 
  -2   5   4      991.65      921.85     35.36 o 
  -1   5   4      322.16      352.02     16.07 o 
   0   5   4     1914.64     1878.25     73.14 o 
   1   5   4     1195.39     1411.30     63.49 o 
   2   5   4       82.14      159.94      7.23 o 
   3   5   4      405.84      543.30     22.50 o 
   4   5   4      660.74      593.13     21.70 o 
   5   5   4      243.90      298.17     10.45 o 
   6   5   4      168.00      194.50      9.64 o 
   7   5   4       34.49       40.99      8.84 o 
   8   5   4      712.89      822.99     24.91 o 
   9   5   4      166.21      183.24     11.25 o 
  10   5   4      362.93      390.60     12.86 o 
  11   5   4      159.64      152.70     11.25 o 
  12   5   4      283.59      264.42     12.06 o 
  13   5   4      263.36      292.55     11.25 o 
  14   5   4      126.14      135.02     16.07 o 
 -15   6   4        3.63        1.61     13.66 o 
 -14   6   4      139.07       82.78     10.45 o 
 -13   6   4      452.81      500.71     15.27 o 
 -12   6   4      271.63      221.82     12.06 o 
 -11   6   4     1886.62     2016.49     49.83 o 
 -10   6   4      435.81      474.18     15.27 o 
  -9   6   4      332.53      372.11     12.06 o 
  -8   6   4      370.14      348.81     11.25 o 
  -7   6   4      721.76      576.25     22.50 o 
  -6   6   4     5823.14     5922.49    119.75 o 
  -5   6   4     2850.17     2811.35     86.00 o 
  -4   6   4      714.87      812.54     29.74 o 
  -3   6   4       99.25      112.52      7.23 o 
  -2   6   4     2394.40     2123.38     82.78 o 
  -1   6   4    10444.58    10087.27    159.94 o 
   0   6   4     6705.22     6377.38    128.59 o 
   1   6   4     2220.34     2362.08     86.00 o 
   2   6   4      722.17      688.77     25.72 o 
   3   6   4     4425.82     4498.32    102.87 o 
   4   6   4     3810.98     3878.67     92.43 o 
   5   6   4      941.67     1086.61     35.36 o 
   6   6   4      306.11      282.90     11.25 o 
   7   6   4     5009.06     4879.28     88.41 o 
   8   6   4     4735.63     4810.96     83.59 o 
   9   6   4        4.15       -8.84      8.84 o 
  10   6   4       14.82       14.47      8.84 o 
  11   6   4       14.57       23.31      8.84 o 
  12   6   4       10.92       24.91      8.84 o 
  13   6   4        2.38       -5.63     12.06 o 
 -15   7   4       16.20        4.82     15.27 o 
 -14   7   4        1.50        3.21     13.66 o 
 -13   7   4       80.15       98.86     10.45 o 
 -12   7   4       71.41       66.71     10.45 o 
 -11   7   4       21.10       24.91     10.45 o 
 -10   7   4      125.16      122.16     10.45 o 
  -9   7   4        0.40       20.09      8.84 o 
  -8   7   4        9.24       24.91      8.84 o 
  -7   7   4        1.64        6.43      8.04 o 
  -6   7   4      808.70      724.14     24.91 o 
  -5   7   4      385.09      538.48     16.07 o 
  -4   7   4      286.09      318.27     10.45 o 
  -3   7   4      100.33       87.60      8.04 o 
  -2   7   4       41.28       48.22      7.23 o 
  -1   7   4      214.24      259.60      8.84 o 
   0   7   4      566.24      520.80     24.91 o 
   1   7   4     3292.67     3416.54     93.23 o 
   2   7   4     1947.16     1989.16     72.33 o 
   3   7   4     1414.29     1404.87     66.71 o 
   4   7   4      169.15      180.03      8.84 o 
   5   7   4      215.22      227.45     11.25 o 
   6   7   4      376.63      360.86     13.66 o 
   7   7   4      248.69      217.00     11.25 o 
   8   7   4      651.61      605.19     20.90 o 
   9   7   4       87.26       88.41      9.64 o 
  10   7   4      194.66      233.07     11.25 o 
  11   7   4       16.36       17.68      8.84 o 
  12   7   4       18.68       23.31      8.84 o 
  13   7   4        6.40       10.45     13.66 o 
 -14   8   4      162.61      237.09     16.88 o 
 -13   8   4      244.59      270.85     12.06 o 
 -12   8   4      113.45      124.57     11.25 o 
 -11   8   4     1290.86     1394.42     36.97 o 
 -10   8   4      212.97      217.80     12.86 o 
  -9   8   4     1813.95     1561.59     49.83 o 
  -8   8   4     1979.48     2181.25     60.28 o 
  -7   8   4       43.51       -1.61      8.84 o 
  -6   8   4      541.27      358.45     11.25 o 
  -5   8   4      588.33      595.54     20.09 o 
  -4   8   4     2355.90     2429.59     72.33 o 
  -3   8   4       63.57       28.93      7.23 o 
  -2   8   4      922.21     1058.48     38.58 o 
  -1   8   4     3251.68     3075.77     86.00 o 
   0   8   4      223.00      199.32      9.64 o 
   1   8   4       20.11       24.91      7.23 o 
   2   8   4     1245.52     1291.55     38.58 o 
   3   8   4      508.58      415.51     16.07 o 
   4   8   4      874.31      859.16     29.74 o 
   5   8   4        1.95       -8.04      8.04 o 
   6   8   4      974.86      981.32     28.93 o 
   7   8   4     1088.41     1101.88     42.60 o 
   8   8   4     1976.15     2003.63     48.22 o 
   9   8   4        2.27        4.82      8.84 o 
  10   8   4      137.86       94.03     11.25 o 
  11   8   4      532.77      464.54     13.66 o 
  12   8   4      593.26      573.04     20.90 o 
  13   8   4       12.61       45.81     13.66 o 
 -14   9   4      154.31      168.78     17.68 o 
 -13   9   4      280.83      298.17     17.68 o 
 -12   9   4        4.38       13.66      9.64 o 
 -11   9   4        0.82        8.04     10.45 o 
 -10   9   4      116.45      126.99     11.25 o 
  -9   9   4      149.16      178.42     11.25 o 
  -8   9   4        1.91        9.64      9.64 o 
  -7   9   4      605.57      719.31     21.70 o 
  -6   9   4     1060.51     1096.25     32.95 o 
  -5   9   4      478.33      516.78     20.90 o 
  -4   9   4       91.43       77.16      8.84 o 
  -3   9   4      102.19       80.37      8.84 o 
  -2   9   4      356.24      435.61     16.88 o 
  -1   9   4        1.14        2.41      7.23 o 
   0   9   4       41.34       16.07      7.23 o 
   1   9   4      440.12      447.66     16.07 o 
   2   9   4     2016.67     2097.66     65.10 o 
   3   9   4     1259.76     1413.71     53.04 o 
   4   9   4      312.29      302.19     11.25 o 
   5   9   4       13.91        0.00      8.04 o 
   6   9   4      333.72      341.57     12.06 o 
   7   9   4      652.33      642.16     20.09 o 
   8   9   4        2.25       -2.41      8.84 o 
   9   9   4      129.46      160.74     11.25 o 
  10   9   4      297.67      290.14     12.06 o 
  11   9   4      284.52      344.79     17.68 o 
  12   9   4        3.01        6.43     13.66 o 
 -13  10   4      356.04      373.72     19.29 o 
 -12  10   4       24.10       62.69     14.47 o 
 -11  10   4      140.22      130.20     11.25 o 
 -10  10   4      634.76      505.53     14.47 o 
  -9  10   4     1565.40     1698.22     39.38 o 
  -8  10   4     1059.33      981.32     36.17 o 
  -7  10   4      313.38      345.59     13.66 o 
  -6  10   4       19.99       20.90      9.64 o 
  -5  10   4       11.11       16.88      8.84 o 
  -4  10   4     1596.48     1752.07     56.26 o 
  -3  10   4      529.36      551.34     20.90 o 
  -2  10   4       45.80       32.15      8.84 o 
  -1  10   4     1602.41     1605.80     58.67 o 
   0  10   4     1959.99     1913.62     57.06 o 
   1  10   4      102.56       69.12      8.84 o 
   2  10   4      562.79      487.04     21.70 o 
   3  10   4      433.75      395.42     15.27 o 
   4  10   4      124.49       91.62     10.45 o 
   5  10   4       21.90       -1.61      8.84 o 
   6  10   4      488.00      421.94     16.07 o 
   7  10   4      503.56      488.65     15.27 o 
   8  10   4      543.08      594.74     16.88 o 
   9  10   4       12.39        9.64      8.84 o 
  10  10   4      124.68       62.69     10.45 o 
  11  10   4      584.75      586.70     21.70 o 
 -12  11   4        0.37        0.00     14.47 o 
 -11  11   4      150.27      155.92     15.27 o 
 -10  11   4      127.86       98.86     10.45 o 
  -9  11   4        4.23       37.77     10.45 o 
  -8  11   4       10.85       50.63     10.45 o 
  -7  11   4      271.84      233.07     12.06 o 
  -6  11   4     1155.64     1365.49     39.38 o 
  -5  11   4     1492.19     1511.76     44.20 o 
  -4  11   4     1045.28     1091.43     40.19 o 
  -3  11   4      320.24      311.84     12.06 o 
  -2  11   4      287.60      225.84     11.25 o 
  -1  11   4     1332.48     1423.36     47.42 o 
   0  11   4        0.66       -8.04      8.04 o 
   1  11   4       12.79        8.84      8.84 o 
   2  11   4      234.11      227.45     12.06 o 
   3  11   4      160.88      112.52     10.45 o 
   4  11   4        0.19        1.61      8.84 o 
   5  11   4      296.52      292.55     12.06 o 
   6  11   4      243.02      224.23     12.06 o 
   7  11   4       17.78       25.72      9.64 o 
   8  11   4        0.51       13.66      9.64 o 
   9  11   4      257.83      253.17     11.25 o 
  10  11   4      225.71      297.37     17.68 o 
 -11  12   4       74.33       69.12     15.27 o 
 -10  12   4      226.81      216.20     16.07 o 
  -9  12   4      296.09      280.49     12.06 o 
  -8  12   4      139.39      116.54     11.25 o 
  -7  12   4        0.56        4.82      9.64 o 
  -6  12   4      370.25      500.71     15.27 o 
  -5  12   4      199.32      234.68     12.06 o 
  -4  12   4      421.60      419.53     13.66 o 
  -3  12   4       23.40       50.63     10.45 o 
  -2  12   4      163.79      165.56     11.25 o 
  -1  12   4      862.37      788.43     24.11 o 
   0  12   4     1109.22     1181.44     40.19 o 
   1  12   4      115.15      106.09     11.25 o 
   2  12   4      895.37      884.07     24.11 o 
   3  12   4      925.36      819.78     34.56 o 
   4  12   4     1147.66     1099.47     35.36 o 
   5  12   4     1047.20      946.76     31.34 o 
   6  12   4      323.16      304.60     13.66 o 
   7  12   4      213.89      230.66     12.06 o 
   8  12   4      482.56      392.21     19.29 o 
   9  12   4        9.93        1.61     13.66 o 
 -10  13   4        1.95       10.45     13.66 o 
  -9  13   4       85.89       71.53     14.47 o 
  -8  13   4       18.34       18.49      9.64 o 
  -7  13   4       37.68       69.12      9.64 o 
  -6  13   4       54.84       71.53     10.45 o 
  -5  13   4        8.75        5.63      9.64 o 
  -4  13   4      153.26      145.47     11.25 o 
  -3  13   4      856.48      770.75     28.93 o 
  -2  13   4      233.50      314.25     12.86 o 
  -1  13   4      162.99       90.82     10.45 o 
   0  13   4       99.14      121.36     11.25 o 
   1  13   4      151.97      208.96     12.06 o 
   2  13   4      576.36      485.44     16.07 o 
   3  13   4      162.12      211.37     12.06 o 
   4  13   4        1.89       -2.41      9.64 o 
   5  13   4       48.08       49.83     10.45 o 
   6  13   4      383.44      397.03     12.86 o 
   7  13   4      203.28      221.02     16.88 o 
   8  13   4       25.59       38.58     14.47 o 
  -8  14   4      114.86      122.97     16.07 o 
  -7  14   4       14.76       -1.61     13.66 o 
  -6  14   4       58.44       53.04     14.47 o 
  -5  14   4       75.88       54.65     10.45 o 
  -4  14   4      254.46      255.58     12.06 o 
  -3  14   4       26.66        9.64      9.64 o 
  -2  14   4       54.57       32.95      9.64 o 
  -1  14   4      149.33      119.75     11.25 o 
   0  14   4       58.71       58.67     10.45 o 
   1  14   4       26.85       11.25      9.64 o 
   2  14   4       78.34       41.79     10.45 o 
   3  14   4       96.51       83.59     11.25 o 
   4  14   4      190.39      126.18     11.25 o 
   5  14   4        5.38       35.36     14.47 o 
   6  14   4       23.44       20.09     14.47 o 
   7  14   4       57.21       40.19     15.27 o 
  -6  15   4       83.10       90.01     16.07 o 
  -5  15   4        0.52       21.70     13.66 o 
  -4  15   4       56.70       16.07     14.47 o 
  -3  15   4       64.32      122.16     15.27 o 
  -2  15   4      170.53      144.67     15.27 o 
  -1  15   4      149.80      178.42     16.07 o 
   0  15   4        3.29      -12.86     12.86 o 
   1  15   4        6.40        0.80     13.66 o 
   2  15   4      120.20      126.99     15.27 o 
   3  15   4      199.43      219.41     16.88 o 
   4  15   4        2.98       20.09     14.47 o 
   5  15   4      179.75      138.24     16.88 o 
  -3  16   4       85.92       36.97     16.07 o 
  -2  16   4       29.19       38.58     15.27 o 
  -1  16   4        0.95       16.88     14.47 o 
   0  16   4       29.13        9.64     14.47 o 
   1  16   4        5.54      -14.47     14.47 o 
 -16   1   5      210.65      293.75     12.50 o 
 -15   1   5      753.06      784.19     16.76 o 
 -14   1   5     1529.30     1422.28     24.42 o 
 -13   1   5      964.45     1048.76     58.27 o 
 -12   1   5      629.84      649.21     46.21 o 
 -11   1   5     3235.10     3091.10     50.00 o 
 -10   1   5     2560.88     2552.76    215.79 o 
  -9   1   5        2.24       45.97      8.84 o 
  -8   1   5     4243.96     4221.74     74.45 o 
  -7   1   5     6793.23     6370.87     99.26 o 
  -6   1   5     4401.16     4074.50     76.56 o 
  -5   1   5     5959.18     6408.08     90.92 o 
  -4   1   5      650.81      711.77     20.03 o 
  -3   1   5     7395.43     6879.75    284.11 o 
  -2   1   5    12671.95    11209.13    253.17 o 
  -1   1   5      116.33       78.05     21.30 o 
   0   1   5     6369.22     6131.55    315.86 o 
   1   1   5    17756.75    16822.78    130.69 o 
   2   1   5     4840.11     4258.12    157.53 o 
   3   1   5     9836.57     9825.99    208.56 o 
   4   1   5      343.34      434.34     37.77 o 
   5   1   5    10899.72    10289.14    117.57 o 
   6   1   5     7238.09     6859.71     92.89 o 
   7   1   5     1031.10     1032.25     33.76 o 
   8   1   5     1250.33     1171.88     37.51 o 
   9   1   5      348.94      352.81     19.29 o 
  10   1   5     1163.51     1119.52     29.26 o 
  11   1   5      153.03      138.06     25.72 o 
  12   1   5       21.76       47.42      9.64 o 
  13   1   5     1164.29     1183.46     18.75 o 
  14   1   5      721.95      813.29     25.72 o 
 -16   2   5        7.77       24.11     13.66 o 
 -15   2   5        5.34       28.93      8.84 o 
 -14   2   5        0.04        9.64      8.84 o 
 -13   2   5       27.57       15.27      8.84 o 
 -12   2   5        5.90        0.80      8.84 o 
 -11   2   5       16.27       43.40      9.64 o 
 -10   2   5      252.60      298.98     11.25 o 
  -9   2   5      138.23      234.68     10.45 o 
  -8   2   5     2317.93     2550.95     83.59 o 
  -7   2   5     1138.26     1186.27     40.19 o 
  -6   2   5       59.80       92.43      7.23 o 
  -5   2   5      438.85      638.94     22.50 o 
  -4   2   5      973.12      985.34     32.95 o 
  -3   2   5     2272.19     2234.29     78.76 o 
  -2   2   5     2154.51     1947.37     73.14 o 
  -1   2   5     2422.53     2222.24     77.96 o 
   0   2   5     3155.07     2828.23     81.98 o 
   1   2   5     1459.88     1556.77     73.14 o 
   2   2   5      416.58      401.05     13.66 o 
   3   2   5     2982.54     2961.64     95.64 o 
   4   2   5      408.86      425.96     16.07 o 
   5   2   5       37.77       86.00      8.04 o 
   6   2   5        1.13       28.93      8.04 o 
   7   2   5      276.18      315.05     11.25 o 
   8   2   5      424.17      459.72     16.88 o 
   9   2   5     1578.39     1555.97     51.44 o 
  10   2   5       29.23       45.81      9.64 o 
  11   2   5       63.83       57.87     10.45 o 
  12   2   5      114.08       90.82     10.45 o 
  13   2   5       38.45       56.26      9.64 o 
  14   2   5        2.06       36.17     14.47 o 
 -16   3   5      425.91      406.67     19.29 o 
 -15   3   5      714.17      670.29     20.90 o 
 -14   3   5      577.25      604.38     16.88 o 
 -13   3   5       49.70       44.20      9.64 o 
 -12   3   5      148.12      116.54     10.45 o 
 -11   3   5     6714.12     6694.84     95.64 o 
 -10   3   5     3264.19     3013.08     73.94 o 
  -9   3   5      870.49      848.71     28.93 o 
  -8   3   5     1044.25     1058.48     36.17 o 
  -7   3   5     5837.06     5616.27    123.77 o 
  -6   3   5     8054.73     7406.12    141.45 o 
  -5   3   5     6824.31     6768.78    143.06 o 
  -4   3   5      301.45      322.28      8.84 o 
  -3   3   5    10110.10    10301.06    164.76 o 
  -2   3   5    12382.73    12534.55    172.80 o 
  -1   3   5        5.35       16.07      4.82 o 
   0   3   5     1000.90     1030.35     32.15 o 
   1   3   5     5210.78     5333.37    114.13 o 
   2   3   5     2808.52     2814.57     93.23 o 
   3   3   5      533.83      527.23     18.49 o 
   4   3   5      549.55      512.76     18.49 o 
   5   3   5     5034.27     5149.32    112.52 o 
   6   3   5     4383.08     4331.15     98.86 o 
   7   3   5       27.58       32.15      8.84 o 
   8   3   5     7063.69     7363.52    108.50 o 
   9   3   5     1138.63     1166.98     45.01 o 
  10   3   5     3093.85     3075.77     58.67 o 
  11   3   5      287.39      286.92     12.06 o 
  12   3   5      543.33      557.77     16.07 o 
  13   3   5     1982.11     2143.48     32.15 o 
  14   3   5     1344.88     1345.40     28.13 o 
 -16   4   5       24.78       24.11     13.66 o 
 -15   4   5      107.00      167.97     15.27 o 
 -14   4   5      202.88      163.15     11.25 o 
 -13   4   5      204.10      231.47     12.06 o 
 -12   4   5       94.03       62.69      9.64 o 
 -11   4   5       20.79       53.04      9.64 o 
 -10   4   5      530.46      585.10     19.29 o 
  -9   4   5       98.16       84.39      8.84 o 
  -8   4   5      853.45      806.11     24.91 o 
  -7   4   5     1205.21     1101.88     35.36 o 
  -6   4   5       71.92      180.03      8.84 o 
  -5   4   5      257.87      313.44     11.25 o 
  -4   4   5      559.67      619.65     24.11 o 
  -3   4   5      824.10      930.69     33.76 o 
  -2   4   5       97.58      155.92      7.23 o 
  -1   4   5       92.33      104.48      6.43 o 
   0   4   5      218.51      196.10      7.23 o 
   1   4   5       81.40      100.46      7.23 o 
   2   4   5      131.86      167.97      8.84 o 
   3   4   5     3778.29     3837.68     99.66 o 
   4   4   5     2308.40     2296.18     81.17 o 
   5   4   5     1140.06     1177.42     33.76 o 
   6   4   5      468.11      560.98     19.29 o 
   7   4   5      153.70      163.96     10.45 o 
   8   4   5      575.13      634.12     22.50 o 
   9   4   5       10.33       24.91      9.64 o 
  10   4   5       77.74       69.12     11.25 o 
  11   4   5        2.33       12.86      9.64 o 
  12   4   5       48.66       43.40     10.45 o 
  13   4   5       12.42       20.09     14.47 o 
 -15   5   5      253.44      257.18     16.07 o 
 -14   5   5      434.76      407.48     12.86 o 
 -13   5   5       69.35       65.90      9.64 o 
 -12   5   5       52.37        9.64      8.84 o 
 -11   5   5     4771.08     4499.93     72.33 o 
 -10   5   5     1871.59     1866.20     57.87 o 
  -9   5   5      349.77      366.49     12.06 o 
  -8   5   5      905.03      914.61     31.34 o 
  -7   5   5     1472.11     1393.62     42.60 o 
  -6   5   5      242.23      262.01     11.25 o 
  -5   5   5      844.91      904.97     32.15 o 
  -4   5   5     6116.21     6100.91    126.18 o 
  -3   5   5    12530.83    12600.45    180.03 o 
  -2   5   5    15873.33    15960.73    203.34 o 
  -1   5   5      698.91      761.91     29.74 o 
   0   5   5      721.34      766.73     29.74 o 
   1   5   5     6397.22     5919.27    126.18 o 
   2   5   5     1150.74     1170.99     39.38 o 
   3   5   5      509.57      518.39     18.49 o 
   4   5   5     1271.71     1389.60     41.79 o 
   5   5   5     7163.54     7427.82    121.36 o 
   6   5   5     5918.39     6124.21    102.87 o 
   7   5   5     1470.50     1434.61     53.85 o 
   8   5   5      941.36     1039.99     27.33 o 
   9   5   5      954.94     1089.02     40.19 o 
  10   5   5     1385.89     1496.49     39.38 o 
  11   5   5      451.65      474.18     14.47 o 
  12   5   5       31.63       54.65      9.64 o 
  13   5   5      402.03      368.10     19.29 o 
 -15   6   5       43.18       57.87     12.86 o 
 -14   6   5        0.41       12.06      8.04 o 
 -13   6   5       23.40       12.86      8.84 o 
 -12   6   5       16.33       36.17      9.64 o 
 -11   6   5        1.36       13.66      8.84 o 
 -10   6   5      198.30      198.51     11.25 o 
  -9   6   5      339.97      371.31     12.86 o 
  -8   6   5      856.72      816.56     25.72 o 
  -7   6   5      406.71      438.02     16.88 o 
  -6   6   5      103.93      136.63      8.84 o 
  -5   6   5        7.57       -6.43      6.43 o 
  -4   6   5      118.39      205.75      8.84 o 
  -2   6   5       67.84       81.17      7.23 o 
  -1   6   5       52.38      141.45      8.04 o 
   0   6   5      100.23      121.36      8.04 o 
   1   6   5      568.73      499.90     17.68 o 
   2   6   5     1052.71     1330.93     40.99 o 
   3   6   5        6.68       12.06      6.43 o 
   4   6   5       30.63       27.33      8.04 o 
   5   6   5      209.94      228.25     11.25 o 
   6   6   5       56.53       42.60      8.84 o 
   7   6   5       16.86       19.29      9.64 o 
   8   6   5        4.26        9.64      9.64 o 
   9   6   5       12.61       17.68      9.64 o 
  10   6   5       26.57       52.24     10.45 o 
  11   6   5      119.85      115.73     11.25 o 
  12   6   5       32.34       32.95     13.66 o 
  13   6   5        5.39       25.72     14.47 o 
 -15   7   5      102.38       86.00     14.47 o 
 -14   7   5      263.56      203.34     15.27 o 
 -13   7   5      122.04      114.13      9.64 o 
 -12   7   5        0.87       -3.21      8.84 o 
 -11   7   5     2644.01     2638.56     49.83 o 
 -10   7   5     2413.52     2488.26     53.04 o 
  -9   7   5      216.01      232.27     11.25 o 
  -8   7   5       13.61       18.49      8.04 o 
  -7   7   5       84.21      135.02      9.64 o 
  -6   7   5      354.04      329.52     12.06 o 
  -5   7   5     1071.04     1220.02     38.58 o 
  -4   7   5     1293.16     1442.65     63.49 o 
  -3   7   5     6916.77     6437.66    119.75 o 
  -2   7   5     8686.58     8612.48    138.24 o 
  -1   7   5      525.48      582.68     21.70 o 
   0   7   5     2585.22     2594.35     81.17 o 
   1   7   5     6551.16     6817.01    120.56 o 
   2   7   5     2565.47     2644.99     76.35 o 
   3   7   5     2196.39     2283.32     71.53 o 
   4   7   5      117.02      108.50      8.84 o 
   5   7   5     2969.80     3074.97     70.73 o 
   6   7   5     1413.86     1622.68     54.65 o 
   7   7   5      627.83      711.28     22.50 o 
   8   7   5      362.66      371.31     12.86 o 
   9   7   5      123.05      120.56     11.25 o 
  10   7   5     1121.50     1157.33     30.54 o 
  11   7   5      383.25      423.55     12.86 o 
  12   7   5       12.00       32.95     13.66 o 
 -14   8   5       16.39       15.27     12.86 o 
 -13   8   5       43.95       23.31      8.04 o 
 -12   8   5        7.70        6.43      8.84 o 
 -11   8   5       35.72       32.95      9.64 o 
 -10   8   5       16.65       35.36      9.64 o 
  -9   8   5        1.01       15.27      8.84 o 
  -8   8   5       66.58      138.24      9.64 o 
  -7   8   5      255.51      151.90     10.45 o 
  -6   8   5      343.84      548.93     20.90 o 
  -5   8   5       18.04       -4.82      7.23 o 
  -4   8   5       83.18       19.29      7.23 o 
  -2   8   5        6.07       62.69      7.23 o 
  -1   8   5      260.81      245.13     10.45 o 
   0   8   5       50.12       15.27      8.04 o 
   1   8   5      318.30      298.98     11.25 o 
   2   8   5      437.25      413.10     17.68 o 
   3   8   5     1306.01     1276.28     53.85 o 
   4   8   5     1570.45     1703.05     56.26 o 
   5   8   5      822.81      883.27     28.13 o 
   6   8   5      223.13      188.87     12.06 o 
   7   8   5       16.20        6.43      9.64 o 
   8   8   5      239.48      201.73     12.06 o 
   9   8   5       62.58       55.46     10.45 o 
  10   8   5       18.97        2.41      9.64 o 
  11   8   5        1.52        9.64     13.66 o 
  12   8   5        2.12       -2.41     13.66 o 
 -13   9   5        8.90       27.33     12.86 o 
 -12   9   5       19.73       32.95      8.84 o 
 -11   9   5     2381.96     2464.15     39.38 o 
 -10   9   5     1294.61     1408.09     35.36 o 
  -9   9   5      388.30      470.97     13.66 o 
  -8   9   5      275.31      241.11     11.25 o 
  -7   9   5     2136.35     2271.26     54.65 o 
  -6   9   5     1465.82     1367.90     47.42 o 
  -5   9   5     1405.56     1544.72     57.06 o 
  -4   9   5       10.80        7.23      7.23 o 
  -3   9   5      577.36      460.52     16.07 o 
  -2   9   5     2318.46     2407.09     68.31 o 
  -1   9   5     1147.41     1085.80     35.36 o 
   0   9   5      114.30       61.89      8.84 o 
   1   9   5      690.80      771.55     26.52 o 
   2   9   5       60.62       53.04      8.84 o 
   3   9   5      259.07      274.06     12.06 o 
   4   9   5        2.91       -0.80      8.04 o 
   5   9   5      898.84      990.97     40.19 o 
   6   9   5     2123.89     2179.64     49.83 o 
   7   9   5        1.89        3.21      9.64 o 
   8   9   5     1669.86     1777.79     36.97 o 
   9   9   5      330.60      394.62     12.86 o 
  10   9   5      547.73      591.53     20.90 o 
  11   9   5       50.16       61.89     14.47 o 
 -13  10   5       88.90      118.14     15.27 o 
 -12  10   5       13.71       28.93     12.86 o 
 -11  10   5        4.38       -3.21      8.84 o 
 -10  10   5        0.49       21.70      8.84 o 
  -9  10   5      115.68       48.22      9.64 o 
  -8  10   5      212.23      248.34     12.06 o 
  -7  10   5      190.46       95.64     10.45 o 
  -6  10   5        0.37       25.72      8.84 o 
  -5  10   5      290.80      372.92     14.47 o 
  -4  10   5      375.22      307.01     12.06 o 
  -3  10   5       33.17       51.44      8.84 o 
  -2  10   5      169.28      127.79      9.64 o 
  -1  10   5      142.92      139.84     10.45 o 
   0  10   5        4.30       -0.80      8.04 o 
   1  10   5      103.74       49.83      8.84 o 
   2  10   5       41.56       24.91      8.84 o 
   3  10   5      241.11      165.56     11.25 o 
   4  10   5       42.19       16.88      8.84 o 
   5  10   5        4.75       21.70      8.84 o 
   6  10   5       26.99        4.02      9.64 o 
   7  10   5       20.34       -8.84      8.84 o 
   8  10   5        2.73       -8.84      8.84 o 
   9  10   5        0.22        8.84      8.84 o 
  10  10   5      143.04      170.38     16.07 o 
 -12  11   5       14.62       20.90     13.66 o 
 -11  11   5      424.69      473.38     19.29 o 
 -10  11   5      100.42       91.62      9.64 o 
  -9  11   5        3.22        1.61      8.84 o 
  -8  11   5      525.90      658.23     25.72 o 
  -7  11   5      891.49      759.50     28.93 o 
  -6  11   5      764.66      939.53     33.76 o 
  -5  11   5      530.31      422.75     12.86 o 
  -4  11   5      210.11      155.11     10.45 o 
  -3  11   5     1012.19      999.00     38.58 o 
  -2  11   5      381.37      407.48     12.86 o 
  -1  11   5      177.96      125.38     10.45 o 
   0  11   5       94.98       65.90      9.64 o 
   1  11   5     1617.57     1625.09     45.81 o 
   2  11   5      979.66     1029.54     38.58 o 
   3  11   5      991.23     1032.76     36.97 o 
   4  11   5       36.27        6.43      8.84 o 
   5  11   5      751.91      852.73     30.54 o 
   6  11   5      602.56      540.89     16.07 o 
   7  11   5      332.93      391.40     12.86 o 
   8  11   5      300.67      305.41     12.06 o 
   9  11   5       64.97       65.90     14.47 o 
  10  11   5      341.22      360.86     19.29 o 
 -11  12   5       12.82        7.23     13.66 o 
 -10  12   5       13.45       46.61     13.66 o 
  -9  12   5       50.60       35.36      8.84 o 
  -8  12   5       46.19       44.20      9.64 o 
  -7  12   5        3.10       18.49      8.84 o 
  -6  12   5      114.78       98.86     10.45 o 
  -5  12   5      173.12      136.63     10.45 o 
  -4  12   5      133.84      123.77     11.25 o 
  -3  12   5      190.23      132.61     10.45 o 
  -2  12   5       22.69       35.36      8.84 o 
  -1  12   5       21.04        8.84      8.84 o 
   0  12   5        5.85        8.84      8.84 o 
   1  12   5       39.87       26.52      9.64 o 
   2  12   5       13.32       12.06      8.84 o 
   3  12   5        1.65        7.23      8.84 o 
   4  12   5       11.52        6.43      8.84 o 
   5  12   5       29.96       32.15      9.64 o 
   6  12   5       15.87       16.88      8.84 o 
   7  12   5       50.58       10.45     13.66 o 
   8  12   5       82.33       53.85     14.47 o 
   9  12   5       25.62       22.50     13.66 o 
  -9  13   5       18.57       43.40     13.66 o 
  -8  13   5      104.35       89.21     13.66 o 
  -7  13   5      132.72      186.46     10.45 o 
  -6  13   5      117.22      111.71      9.64 o 
  -5  13   5      171.64      194.50     11.25 o 
  -4  13   5      134.04      157.53     10.45 o 
  -3  13   5      252.21      290.14     12.06 o 
  -2  13   5      326.52      364.88     12.86 o 
  -1  13   5       14.93       19.29      8.84 o 
   0  13   5      436.32      315.86     12.86 o 
   1  13   5     1005.09      982.12     29.74 o 
   2  13   5      511.82      519.19     15.27 o 
   3  13   5      248.28      245.93     12.06 o 
   4  13   5       13.80        2.41      8.84 o 
   5  13   5      328.19      257.99     12.06 o 
   6  13   5      397.93      391.40     18.49 o 
   7  13   5      177.41      140.65     16.07 o 
  -8  14   5       25.17       13.66     13.66 o 
  -7  14   5       12.58       19.29     12.86 o 
  -6  14   5       20.41        9.64     12.86 o 
  -5  14   5       20.49       14.47     12.86 o 
  -4  14   5       16.27       11.25      8.84 o 
  -3  14   5       24.00       13.66      8.84 o 
  -2  14   5       63.07       72.33      9.64 o 
  -1  14   5      235.94      181.64     11.25 o 
   0  14   5      139.12       77.96     10.45 o 
   1  14   5      112.93       80.37      9.64 o 
   2  14   5        1.57       15.27      8.04 o 
   3  14   5      118.79       48.22     13.66 o 
   4  14   5       88.01       67.51     14.47 o 
   5  14   5       47.56       34.56     13.66 o 
   6  14   5        3.60       15.27     13.66 o 
  -5  15   5      131.51      114.93     15.27 o 
  -4  15   5        7.00       13.66     12.86 o 
  -3  15   5        2.51       17.68     12.86 o 
  -2  15   5      193.96      139.04     15.27 o 
  -1  15   5      205.01      172.80     16.07 o 
   0  15   5       58.32       40.99     12.86 o 
   1  15   5        3.67       -5.63     12.06 o 
   3  15   5       13.44       -4.82     12.86 o 
 -16   0   6     1057.55     1070.53     25.72 o 
 -15   0   6      512.77      460.52     12.86 o 
 -14   0   6       19.91       15.27      8.84 o 
 -13   0   6      286.90      295.76     12.06 o 
 -12   0   6     2148.13     2078.38     50.63 o 
 -11   0   6      339.16      307.82     12.06 o 
 -10   0   6      136.92      170.38     10.45 o 
  -9   0   6     1261.87     1180.64     37.77 o 
  -8   0   6      597.93      546.52     20.90 o 
  -7   0   6      876.68      800.49     31.34 o 
  -6   0   6       66.45       45.01      7.23 o 
  -5   0   6    14592.22    14162.05    194.50 o 
  -4   0   6    12182.38    11575.73    176.01 o 
  -3   0   6     1932.56     1643.57     75.55 o 
  -2   0   6     2589.16     2895.74     93.23 o 
  -1   0   6     6586.85     5901.59    124.57 o 
   0   0   6     4602.55     4281.32    110.11 o 
   1   0   6      358.63      444.45     20.09 o 
   2   0   6     1133.19     1023.92     38.58 o 
   3   0   6    11053.38    11248.62    168.78 o 
   4   0   6    27585.60    27262.40    255.58 o 
   5   0   6    10337.18     9543.97    151.10 o 
   6   0   6       48.29       40.19      8.04 o 
   7   0   6     2116.32     2129.01     65.10 o 
   8   0   6      173.61      213.78     11.25 o 
   9   0   6     4975.61     4769.98     77.16 o 
  10   0   6       30.89       32.15      9.64 o 
  11   0   6     1750.74     1679.74     36.97 o 
  12   0   6     1268.91     1267.44     28.93 o 
  13   0   6      131.77      121.36     15.27 o 
 -16   1   6       37.20       15.27      9.66 o 
 -15   1   6       18.87       54.30     16.07 o 
 -14   1   6        3.37        1.21      6.83 o 
 -13   1   6        0.56       18.08      6.83 o 
 -12   1   6       60.71      100.44      8.84 o 
 -11   1   6      759.36      639.65     70.32 o 
 -10   1   6      139.41      224.01     33.35 o 
  -9   1   6      611.20      465.39     11.37 o 
  -8   1   6      346.68      370.50      9.24 o 
  -7   1   6      419.13      405.04     26.92 o 
  -6   1   6      485.94      481.54    126.18 o 
  -5   1   6     1772.33     1756.15    234.68 o 
  -4   1   6     2259.20     2077.97     98.86 o 
  -3   1   6     1581.48     1642.99     41.01 o 
  -2   1   6       15.08       21.26      3.66 o 
  -1   1   6      254.67      178.38     22.91 o 
   0   1   6      429.31      390.62     14.87 o 
   1   1   6      963.49      830.15     24.51 o 
   2   1   6     1362.49     1448.50     50.57 o 
   3   1   6      262.07      259.13      8.84 o 
   4   1   6       56.29       83.71      5.68 o 
   5   1   6        4.45       18.62     10.45 o 
   6   1   6        0.36        8.21      5.38 o 
   7   1   6      131.86      166.48      9.24 o 
   8   1   6        0.07        0.00      5.68 o 
   9   1   6      111.35      122.80      7.66 o 
  10   1   6      115.12      147.42     10.05 o 
  11   1   6       97.14       87.87      7.64 o 
  12   1   6      115.18      137.45      7.96 o 
  13   1   6      163.24      149.01     16.88 o 
 -16   2   6      250.35      190.48     16.88 o 
 -15   2   6      137.60      138.24     14.47 o 
 -14   2   6       58.85       73.14     10.45 o 
 -13   2   6     1185.54     1205.55     33.76 o 
 -12   2   6     4100.33     3901.98     64.30 o 
 -11   2   6        9.46       11.25      8.84 o 
 -10   2   6       26.10       60.28      8.84 o 
  -9   2   6     1276.57     1248.15     54.65 o 
  -8   2   6     3901.85     3759.72     90.01 o 
  -7   2   6     1373.76     1428.98     44.20 o 
  -6   2   6       38.24      111.71      8.04 o 
  -5   2   6     6220.88     6209.41    131.81 o 
  -4   2   6    10601.64     9398.50    166.37 o 
  -3   2   6     6671.24     6346.04    137.43 o 
  -2   2   6       58.88       83.59      6.43 o 
  -1   2   6     2981.09     3122.38     91.62 o 
   0   2   6     5401.03     5422.58    120.56 o 
   1   2   6     2644.84     2385.39     85.19 o 
   2   2   6       13.68       34.56      6.43 o 
   3   2   6     6426.42     6452.12    134.22 o 
   4   2   6     3807.58     3463.96     97.25 o 
   5   2   6      441.72      421.14     16.07 o 
   6   2   6      351.89      372.11     13.66 o 
   7   2   6     3070.83     3384.39     79.57 o 
   8   2   6      790.11      782.00     25.72 o 
   9   2   6      326.44      358.45     12.86 o 
  10   2   6      137.65      136.63     11.25 o 
  11   2   6     1111.10     1196.71     31.34 o 
  12   2   6     1812.95     1731.18     31.34 o 
  13   2   6      178.42      183.24     16.88 o 
 -16   3   6       13.30       30.54     14.47 o 
 -15   3   6        0.36        7.23     12.86 o 
 -14   3   6       24.62       40.19      9.64 o 
 -13   3   6       20.47       20.90      9.64 o 
 -12   3   6       90.63      125.38     11.25 o 
 -11   3   6      237.34      238.70     12.06 o 
 -10   3   6      184.96      174.40     10.45 o 
  -9   3   6      125.75      125.38      9.64 o 
  -8   3   6       65.39       41.79      8.04 o 
  -7   3   6      146.72      208.16      9.64 o 
  -6   3   6      186.79      192.08      8.84 o 
  -5   3   6      209.74      328.71     14.47 o 
  -4   3   6       79.55       65.10      7.23 o 
  -3   3   6       78.43      110.91      7.23 o 
  -2   3   6        6.80       12.86      5.63 o 
  -1   3   6        1.30       -4.82      5.63 o 
   0   3   6      179.74      137.43      7.23 o 
   1   3   6      316.02      397.83     13.66 o 
   2   3   6       47.02       72.33      7.23 o 
   3   3   6       30.91       32.95      7.23 o 
   4   3   6        2.70       21.70      7.23 o 
   5   3   6      197.46      188.87      9.64 o 
   6   3   6       32.98       39.38      8.84 o 
   7   3   6      224.80      234.68     11.25 o 
   8   3   6       13.86       16.07      8.84 o 
   9   3   6       57.69      100.46     10.45 o 
  10   3   6        3.21       -3.21      8.84 o 
  11   3   6        1.18        3.21      9.64 o 
  12   3   6       39.61       41.79      9.64 o 
  13   3   6        1.41      -13.66     13.66 o 
 -15   4   6       54.76       35.36     13.66 o 
 -14   4   6       25.23       -0.80      8.84 o 
 -13   4   6      659.48      667.07     16.88 o 
 -12   4   6     3268.04     3222.04     53.85 o 
 -11   4   6      774.80      792.45     22.50 o 
 -10   4   6      551.23      583.49     17.68 o 
  -9   4   6     2245.48     2288.14     64.30 o 
  -8   4   6     2403.23     2427.18     69.92 o 
  -7   4   6     2205.67     2178.84     76.35 o 
  -6   4   6      507.79      623.67     21.70 o 
  -5   4   6     4865.39     5031.18    115.73 o 
  -4   4   6     6134.43     5423.39    125.38 o 
  -3   4   6     2864.48     2816.98     94.84 o 
  -2   4   6       12.61       23.31      6.43 o 
  -1   4   6     1744.33     1748.86     72.33 o 
   0   4   6     4211.52     4223.46    102.87 o 
   1   4   6     1103.36     1089.82     34.56 o 
   2   4   6     2254.95     2351.63     76.35 o 
   3   4   6     1934.57     2091.23     75.55 o 
   4   4   6     5084.03     5077.79    108.50 o 
   5   4   6       56.52       58.67      8.84 o 
   6   4   6     1601.02     1717.51     60.28 o 
   7   4   6     2560.74     2432.81     62.69 o 
   8   4   6       78.78       86.00     10.45 o 
   9   4   6      830.93      827.81     24.11 o 
  10   4   6      101.61       89.21     10.45 o 
  11   4   6      973.16      985.34     28.13 o 
  12   4   6     1247.29     1385.58     27.33 o 
  13   4   6       32.62       30.54     14.47 o 
 -15   5   6       24.06       15.27     14.47 o 
 -14   5   6        0.20        5.63      8.84 o 
 -13   5   6      148.84      184.05     11.25 o 
 -12   5   6      819.26      881.66     31.34 o 
 -11   5   6     1134.58     1252.17     39.38 o 
 -10   5   6      378.75      356.84     12.86 o 
  -9   5   6        0.22        5.63      8.84 o 
  -8   5   6      391.21      287.73     11.25 o 
  -7   5   6      696.76      878.45     26.52 o 
  -6   5   6      122.18       55.46      8.04 o 
  -5   5   6       51.57       18.49      7.23 o 
  -4   5   6        2.63       43.40      7.23 o 
  -3   5   6        6.94       51.44      7.23 o 
  -2   5   6        1.75       10.45      6.43 o 
  -1   5   6      291.73      245.13      8.84 o 
   0   5   6     1799.29     1707.87     73.14 o 
   1   5   6       75.33       68.31      7.23 o 
   2   5   6      233.90      193.69      8.84 o 
   3   5   6      249.76      212.98      9.64 o 
   4   5   6       42.32       61.08      8.84 o 
   5   5   6      123.65      112.52      9.64 o 
   6   5   6        0.65       22.50      8.84 o 
   7   5   6      213.40      192.89     11.25 o 
   8   5   6      862.61      884.88     24.91 o 
   9   5   6      474.61      454.09     14.47 o 
  10   5   6       52.27       74.74     10.45 o 
  11   5   6        1.50        4.82      8.84 o 
  12   5   6       69.65       94.03     15.27 o 
 -15   6   6      220.38      271.65     18.49 o 
 -14   6   6        0.53       28.13     12.86 o 
 -13   6   6      272.06      220.21     11.25 o 
 -12   6   6     1608.35     1729.57     36.97 o 
 -11   6   6       56.82       49.83     10.45 o 
 -10   6   6        8.13        0.00      9.64 o 
  -9   6   6      476.18      514.37     15.27 o 
  -8   6   6     1868.36     1922.46     57.87 o 
  -7   6   6      315.17      324.70     11.25 o 
  -6   6   6      102.43       81.98      8.84 o 
  -5   6   6     1406.53     1543.91     60.28 o 
  -4   6   6     1390.93     1345.40     66.71 o 
  -3   6   6       24.68       49.83      7.23 o 
  -2   6   6     3520.22     3881.08     95.64 o 
  -1   6   6     8060.73     7481.67    124.57 o 
   0   6   6     3328.05     3580.50     91.62 o 
   1   6   6     3114.62     3046.03     81.17 o 
   2   6   6      448.77      589.11     22.50 o 
   3   6   6     3050.19     3259.01     83.59 o 
   4   6   6     4448.68     4746.67     88.41 o 
   5   6   6     1878.54     1940.14     58.67 o 
   6   6   6      470.85      342.38     15.27 o 
   7   6   6     2932.81     3288.75     61.89 o 
   8   6   6      867.32      797.27     35.36 o 
   9   6   6     2169.96     2285.73     44.20 o 
  10   6   6       96.93       95.64     10.45 o 
  11   6   6      147.01      132.61     10.45 o 
  12   6   6      619.33      656.63     22.50 o 
 -14   7   6       10.30       17.68     13.66 o 
 -13   7   6        9.17        2.41      8.84 o 
 -12   7   6        1.12       -6.43      9.64 o 
 -11   7   6       94.42      108.50     11.25 o 
 -10   7   6        7.77       11.25      9.64 o 
  -9   7   6      119.77       65.90      9.64 o 
  -8   7   6      122.43      209.77     11.25 o 
  -7   7   6      416.12      249.95     11.25 o 
  -6   7   6      139.30      285.31     11.25 o 
  -5   7   6       54.32      166.37      9.64 o 
  -4   7   6      732.11      573.04     20.09 o 
  -3   7   6      456.95      582.68     17.68 o 
  -2   7   6       95.73       65.10      8.04 o 
  -1   7   6      594.56      561.79     19.29 o 
   0   7   6     3259.21     2904.58     80.37 o 
   1   7   6      823.39      891.31     28.93 o 
   2   7   6      257.52      217.00     10.45 o 
   3   7   6        2.72       19.29      8.04 o 
   4   7   6       58.80       77.16      9.64 o 
   5   7   6      167.00      126.18     10.45 o 
   6   7   6        4.60       20.09      8.84 o 
   7   7   6      354.78      360.06     12.86 o 
   8   7   6      118.98      139.04     10.45 o 
   9   7   6       28.08       30.54      9.64 o 
  10   7   6        0.61       -8.84      8.84 o 
  11   7   6       55.21       59.47     14.47 o 
  12   7   6        4.29       19.29     14.47 o 
 -14   8   6       18.79       22.50     14.47 o 
 -13   8   6      342.61      454.90     19.29 o 
 -12   8   6      847.87      762.71     23.31 o 
 -11   8   6        0.89       20.90      9.64 o 
 -10   8   6      261.69      297.37     12.86 o 
  -9   8   6     1288.80     1473.99     40.19 o 
  -8   8   6     1037.66     1140.45     40.19 o 
  -7   8   6     1626.41     1939.33     50.63 o 
  -6   8   6      401.83      278.08     12.06 o 
  -5   8   6     2266.82     1913.62     56.26 o 
  -4   8   6     2002.37     2318.68     61.89 o 
  -3   8   6       76.58       42.60      8.84 o 
  -2   8   6      327.20      268.44     10.45 o 
  -1   8   6      844.44      962.03     32.15 o 
   0   8   6     6204.95     5957.85     98.86 o 
   1   8   6      473.84      470.97     17.68 o 
   2   8   6      187.63       99.66      9.64 o 
   3   8   6      966.55      857.55     28.13 o 
   4   8   6     1641.30     1850.93     50.63 o 
   5   8   6       99.51       85.19     10.45 o 
   6   8   6      422.90      335.14     14.47 o 
   7   8   6     1506.31     1644.38     39.38 o 
   8   8   6      196.08      155.92     11.25 o 
   9   8   6      761.40      796.47     24.91 o 
  10   8   6       30.62        4.82     13.66 o 
  11   8   6      364.15      346.40     18.49 o 
 -13   9   6        4.54        6.43     13.66 o 
 -11   9   6       41.47       69.92     10.45 o 
 -10   9   6        2.01        4.02      9.64 o 
  -9   9   6      175.18      236.29     12.06 o 
  -8   9   6      235.09      212.98     12.06 o 
  -7   9   6      151.78      171.19     11.25 o 
  -6   9   6      112.15       82.78     10.45 o 
  -5   9   6       86.96       80.37      9.64 o 
  -4   9   6       38.76       77.96      8.84 o 
  -3   9   6       87.36      110.91      9.64 o 
  -2   9   6      160.00      170.38     10.45 o 
  -1   9   6       56.24       33.76      8.04 o 
   0   9   6      891.14      880.05     28.13 o 
   1   9   6      286.31      207.36     11.25 o 
   2   9   6       16.64       23.31      8.84 o 
   3   9   6       87.24       88.41      9.64 o 
   4   9   6       72.13       60.28      9.64 o 
   5   9   6       62.91       48.22      9.64 o 
   6   9   6      230.33      237.90     12.06 o 
   7   9   6        4.59       -8.84      8.84 o 
   8   9   6       23.44        0.00      8.84 o 
   9   9   6        4.50       -8.04      8.84 o 
  10   9   6        1.89       -6.43     13.66 o 
 -12  10   6      605.04      650.20     20.90 o 
 -11  10   6       29.93       27.33     13.66 o 
 -10  10   6      208.48      230.66     12.06 o 
  -9  10   6      781.42      691.18     25.72 o 
  -8  10   6     1466.60     1743.23     36.97 o 
  -7  10   6      544.97      447.66     15.27 o 
  -6  10   6       22.87       61.08     10.45 o 
  -5  10   6      984.90     1130.81     38.58 o 
  -4  10   6     1489.00     1321.29     43.40 o 
  -3  10   6     1278.36     1388.80     43.40 o 
  -1  10   6      295.58      295.76     12.06 o 
   0  10   6       86.64       55.46      9.64 o 
   1  10   6      167.46      152.70     11.25 o 
   2  10   6       11.76       -6.43      8.84 o 
   3  10   6      734.05      671.90     20.90 o 
   4  10   6      702.66      724.94     21.70 o 
   5  10   6      105.80      100.46     10.45 o 
   6  10   6       10.12       12.86      8.84 o 
   7  10   6      307.04      249.15     12.06 o 
   8  10   6        4.70       10.45      8.84 o 
   9  10   6       70.29       55.46     14.47 o 
  10  10   6       57.95       44.20     15.27 o 
 -11  11   6      153.64      142.26     16.07 o 
 -10  11   6      130.15      157.53     15.27 o 
  -9  11   6        2.30        0.00      8.84 o 
  -8  11   6      174.32      135.83     10.45 o 
  -7  11   6      443.28      600.37     16.88 o 
  -6  11   6      160.42      104.48     10.45 o 
  -5  11   6       34.52       24.11      9.64 o 
  -4  11   6        2.15       20.90      9.64 o 
  -3  11   6       72.15       84.39      9.64 o 
  -2  11   6       76.01       81.17      9.64 o 
  -1  11   6       23.50       10.45      8.84 o 
   0  11   6      220.15      204.14     12.06 o 
   1  11   6       20.34       12.86      8.84 o 
   2  11   6       76.09       81.98     10.45 o 
   3  11   6      140.52       99.66     11.25 o 
   4  11   6       92.18      108.50     10.45 o 
   5  11   6        4.30        4.02      8.84 o 
   6  11   6        7.65       -8.84      8.84 o 
   8  11   6      191.01      127.79     16.07 o 
   9  11   6      241.34      265.22     18.49 o 
 -10  12   6        0.38      -13.66     13.66 o 
  -9  12   6        2.22        0.00     12.86 o 
  -8  12   6        5.29        6.43      8.84 o 
  -7  12   6        0.46        1.61      8.84 o 
  -6  12   6       22.84       45.81      9.64 o 
  -5  12   6      397.38      388.99     13.66 o 
  -4  12   6      190.15      234.68     12.06 o 
  -3  12   6      140.16      139.04     11.25 o 
  -2  12   6       23.01       12.06      9.64 o 
  -1  12   6      654.95      663.05     19.29 o 
   0  12   6      404.62      432.39     16.07 o 
   1  12   6        0.50       -1.61      8.84 o 
   2  12   6        1.76       -8.84      8.84 o 
   3  12   6      406.13      329.52     13.66 o 
   4  12   6     1008.01     1145.28     28.13 o 
   5  12   6      551.72      605.99     21.70 o 
   6  12   6       15.27       34.56     12.86 o 
   7  12   6      140.73       61.08     15.27 o 
  -9  13   6        0.98      -13.66     13.66 o 
  -8  13   6       92.17      139.04     15.27 o 
  -7  13   6       67.49       58.67     13.66 o 
  -6  13   6        4.58       11.25      8.84 o 
  -5  13   6      126.98      119.75     10.45 o 
  -4  13   6      252.27      225.04     11.25 o 
  -3  13   6      478.06      505.53     14.47 o 
  -2  13   6       74.17       46.61      9.64 o 
  -1  13   6        0.47        0.00      8.84 o 
   0  13   6      271.27      301.39     12.86 o 
   1  13   6      208.53      177.62     11.25 o 
   2  13   6      132.22      162.35     11.25 o 
   3  13   6        2.02        8.84      9.64 o 
   4  13   6      115.85      101.27     15.27 o 
   5  13   6      186.81      249.15     16.88 o 
   6  13   6       67.06       38.58     15.27 o 
  -7  14   6       22.78       29.74     14.47 o 
  -6  14   6        0.55        4.82     13.66 o 
  -5  14   6      318.45      313.44     18.49 o 
  -4  14   6      398.38      327.91     18.49 o 
  -3  14   6       96.80      116.54     15.27 o 
  -2  14   6        0.63        9.64     12.86 o 
  -1  14   6       20.87       22.50     13.66 o 
   0  14   6       31.30       11.25     12.86 o 
   1  14   6        0.86        0.00     12.86 o 
   2  14   6        0.21        4.82     12.86 o 
   3  14   6      194.86      127.79     16.07 o 
   4  14   6      194.86      168.78     18.49 o 
  -3  15   6       70.99       49.83     15.27 o 
  -2  15   6       29.67       27.33     14.47 o 
  -1  15   6        1.63       -0.80     13.66 o 
   0  15   6       56.46       54.65     15.27 o 
   1  15   6       92.99       54.65     15.27 o 
 -15   1   7      239.48      227.79     11.93 o 
 -14   1   7      838.54      942.36     47.82 o 
 -13   1   7      650.05      633.02     16.88 o 
 -12   1   7       12.39        5.63      9.64 o 
 -11   1   7       14.53       30.16      6.52 o 
 -10   1   7      290.61      294.96     21.70 o 
  -9   1   7      554.26      485.84     50.63 o 
  -8   1   7       57.63       52.25      5.68 o 
  -7   1   7      856.17      903.32     21.31 o 
  -6   1   7     2130.86     2162.62     52.57 o 
  -5   1   7      303.44      239.70     18.08 o 
  -4   1   7      184.93      162.03     16.48 o 
  -3   1   7      754.85      684.63     17.84 o 
  -2   1   7     1299.10     1145.75     51.04 o 
  -1   1   7      416.23      289.75      9.66 o 
   0   1   7       33.84       30.20      4.23 o 
   1   1   7     1132.02     1160.49     28.97 o 
   2   1   7     5513.09     5091.21    239.50 o 
   3   1   7      893.78      769.25     31.75 o 
   4   1   7      807.43      893.58     21.87 o 
   5   1   7     3546.26     3574.27    219.81 o 
   6   1   7     2027.43     1894.76     92.83 o 
   7   1   7      341.14      319.50      8.52 o 
   8   1   7      455.79      438.83     10.23 o 
   9   1   7      259.11      272.86      8.52 o 
  10   1   7      668.93      666.31     16.48 o 
  11   1   7      162.71      133.01      7.39 o 
  12   1   7      151.63      159.23     12.86 o 
 -15   2   7       52.24       32.15     13.66 o 
 -14   2   7        7.51       25.72      8.84 o 
 -13   2   7       25.10       47.42      9.64 o 
 -12   2   7       87.04       32.95      9.64 o 
 -11   2   7        3.01       18.49      8.84 o 
 -10   2   7        0.47       -0.80      8.84 o 
  -9   2   7       10.69       20.90      8.84 o 
  -8   2   7       22.18       19.29      8.04 o 
  -7   2   7       35.63       40.19      8.04 o 
  -6   2   7       73.73       81.98      8.04 o 
  -5   2   7       14.61       20.90      6.43 o 
  -4   2   7      395.16      458.11     14.47 o 
  -3   2   7      988.52      921.04     29.74 o 
  -2   2   7     1089.97     1208.77     39.38 o 
  -1   2   7     1284.93     1136.44     39.38 o 
   0   2   7     1337.35     1241.72     43.40 o 
   1   2   7      408.54      378.54     10.45 o 
   2   2   7      623.46      581.08     23.31 o 
   3   2   7        5.23       20.90      7.23 o 
   4   2   7       61.95       81.98      8.04 o 
   5   2   7      604.62      631.71     21.70 o 
   6   2   7       47.96       53.85      8.84 o 
   7   2   7      294.62      307.82     12.06 o 
   8   2   7      389.04      311.84     12.86 o 
   9   2   7      189.73      175.21     11.25 o 
  10   2   7      217.43      249.15     12.06 o 
  11   2   7       31.12       40.99      9.64 o 
  12   2   7       19.78        8.84     13.66 o 
 -15   3   7      395.92      416.32     19.29 o 
 -14   3   7      487.80      491.06     13.66 o 
 -13   3   7       28.69       57.87      9.64 o 
 -12   3   7      575.70      599.56     17.68 o 
 -11   3   7     1478.87     1547.93     43.40 o 
 -10   3   7     1620.88     1419.34     45.81 o 
  -9   3   7      495.38      547.32     17.68 o 
  -8   3   7      165.35      225.04     10.45 o 
  -7   3   7     1898.90     1855.75     66.71 o 
  -6   3   7     4093.24     4090.85     95.64 o 
  -5   3   7     1840.61     1736.00     69.12 o 
  -4   3   7       81.50       96.44      8.04 o 
  -3   3   7     1331.30     1277.89     42.60 o 
  -2   3   7     5027.22     4591.55    115.73 o 
  -1   3   7     2095.94     2112.13     81.98 o 
   0   3   7     2057.67     1826.01     74.74 o 
   1   3   7      191.55      250.76      9.64 o 
   2   3   7     1550.27     1741.62     73.94 o 
   3   3   7      797.36      828.62     28.93 o 
   4   3   7        3.10       24.91      8.04 o 
   5   3   7     1117.34     1050.44     30.54 o 
   6   3   7      773.16      766.73     25.72 o 
   7   3   7        0.97       -7.23      8.84 o 
   8   3   7      149.94       98.05     10.45 o 
   9   3   7     1419.48     1415.32     36.97 o 
  10   3   7      901.53      966.05     28.13 o 
  11   3   7       67.01       73.14      9.64 o 
  12   3   7      472.92      515.98     20.90 o 
 -15   4   7       27.50        8.04     12.86 o 
 -14   4   7       86.59      110.91     13.66 o 
 -13   4   7      108.97       63.49      9.64 o 
 -12   4   7       11.99       31.34      9.64 o 
 -11   4   7       32.36       52.24      9.64 o 
 -10   4   7      626.51      721.72     22.50 o 
  -9   4   7      912.11      888.90     26.52 o 
  -8   4   7      980.08      959.62     26.52 o 
  -7   4   7      537.83      606.80     19.29 o 
  -6   4   7      129.16      107.70      8.84 o 
  -5   4   7       10.87        8.04      7.23 o 
  -4   4   7       72.43       81.98      8.04 o 
  -3   4   7       70.94      105.29      8.04 o 
  -2   4   7      598.85      656.63     17.68 o 
  -1   4   7      828.17      810.13     26.52 o 
   0   4   7      497.46      430.78     16.88 o 
   1   4   7        8.49       20.09      7.23 o 
   2   4   7      174.42      161.54      9.64 o 
   3   4   7       66.71       71.53      8.04 o 
   4   4   7      453.92      483.03     14.47 o 
   5   4   7      955.09      815.76     28.93 o 
   6   4   7       52.12       72.33      9.64 o 
   7   4   7       55.86       36.17      9.64 o 
   8   4   7        7.27        5.63      9.64 o 
   9   4   7      144.26      161.54     11.25 o 
  10   4   7      259.42      263.61     12.86 o 
  11   4   7      270.65      253.97     17.68 o 
  12   4   7       24.67       75.55     15.27 o 
 -15   5   7       78.38       78.76     14.47 o 
 -14   5   7      205.02      256.38     16.88 o 
 -13   5   7        9.07       19.29      8.84 o 
 -12   5   7      414.87      327.91     12.06 o 
 -11   5   7      212.02      216.20     11.25 o 
 -10   5   7      674.60      680.74     17.68 o 
  -9   5   7     1201.42     1112.32     45.01 o 
  -8   5   7      395.83      419.53     12.86 o 
  -7   5   7      230.37      331.13     11.25 o 
  -6   5   7     1608.64     1627.50     59.47 o 
  -5   5   7      140.57      216.20      9.64 o 
  -4   5   7      472.22      550.54     19.29 o 
  -3   5   7     1332.84     1323.70     38.58 o 
  -2   5   7     2750.98     3019.51     83.59 o 
  -1   5   7     1093.46     1029.54     33.76 o 
   0   5   7     1057.76      941.14     32.15 o 
   1   5   7     2129.99     2168.39     67.51 o 
   2   5   7     4016.94     3980.74     84.39 o 
   3   5   7      923.59     1033.56     30.54 o 
   4   5   7        1.76        8.84      8.04 o 
   5   5   7      151.93      139.84     10.45 o 
   6   5   7      334.53      379.35     12.86 o 
   7   5   7      122.36      120.56     10.45 o 
   8   5   7       90.48       92.43     10.45 o 
   9   5   7      854.07      879.25     28.13 o 
  10   5   7     1008.26     1074.55     26.52 o 
  11   5   7      380.06      372.92     18.49 o 
  12   5   7        9.50       26.52     14.47 o 
 -14   6   7       11.27       16.07     12.86 o 
 -13   6   7        0.69       -0.80      8.04 o 
 -12   6   7        1.32        0.00      8.04 o 
 -11   6   7        5.02       -3.21      8.84 o 
 -10   6   7      308.30      327.91     12.06 o 
  -9   6   7      173.21      210.57     11.25 o 
  -8   6   7       71.36       67.51      8.84 o 
  -7   6   7        0.07       16.07      8.04 o 
  -6   6   7      131.96      145.47      9.64 o 
  -5   6   7      332.14      302.19     12.06 o 
  -4   6   7      635.00      638.14     22.50 o 
  -3   6   7        9.11        1.61      6.43 o 
  -2   6   7      117.65       91.62      8.04 o 
  -1   6   7     1358.75     1425.77     53.85 o 
   0   6   7      336.22      337.56     11.25 o 
   1   6   7      144.28       94.03      8.84 o 
   2   6   7      407.44      491.87     16.88 o 
   3   6   7      309.84      229.06     11.25 o 
   4   6   7       25.44       26.52      8.84 o 
   5   6   7       87.99       98.05      9.64 o 
   6   6   7      506.24      391.40     13.66 o 
   7   6   7       18.15       24.11      9.64 o 
   8   6   7       44.87       45.01     10.45 o 
   9   6   7       70.46       89.21     10.45 o 
  10   6   7       66.03       74.74     10.45 o 
  11   6   7       21.83       27.33     14.47 o 
 -14   7   7      286.43      295.76     17.68 o 
 -13   7   7      151.15      133.41     14.47 o 
 -12   7   7       16.60       22.50      8.84 o 
 -11   7   7      123.65      149.49     10.45 o 
 -10   7   7      553.89      597.15     16.88 o 
  -9   7   7      396.54      425.96     12.86 o 
  -8   7   7        9.83       16.07      8.04 o 
  -7   7   7       39.96       20.09      8.04 o 
  -6   7   7      323.78      454.09     16.07 o 
  -5   7   7        3.76        6.43      7.23 o 
  -4   7   7       57.58       33.76      8.04 o 
  -3   7   7      689.04      683.15     24.11 o 
  -2   7   7      470.73      515.98     16.07 o 
  -1   7   7        5.05       20.09      8.04 o 
   0   7   7      154.08      137.43      9.64 o 
   1   7   7      594.64      589.11     23.31 o 
   2   7   7     1823.16     1987.56     57.06 o 
   3   7   7      684.72      818.17     23.31 o 
   4   7   7      126.44      107.70     10.45 o 
   5   7   7      971.11     1074.55     38.58 o 
   6   7   7      946.43      949.17     33.76 o 
   7   7   7        5.27        7.23      9.64 o 
   8   7   7       91.35       91.62     10.45 o 
   9   7   7      321.68      330.32     12.86 o 
  10   7   7      650.49      698.42     21.70 o 
  11   7   7      241.96      286.12     18.49 o 
 -13   8   7      191.29      165.56     16.07 o 
 -12   8   7       67.08       81.98     13.66 o 
 -11   8   7       48.72       31.34      8.84 o 
 -10   8   7       36.71       42.60      8.84 o 
  -9   8   7      176.93      122.97     10.45 o 
  -8   8   7       16.40       58.67      8.84 o 
  -7   8   7      253.02      410.69     13.66 o 
  -6   8   7     1445.86     1064.91     41.79 o 
  -5   8   7      236.57      395.42     12.86 o 
  -4   8   7        4.84       29.74      8.04 o 
  -3   8   7      559.31      472.58     16.88 o 
  -2   8   7      298.17      334.34     11.25 o 
  -1   8   7       15.26       13.66      8.04 o 
   0   8   7      723.44      756.28     26.52 o 
   1   8   7      150.46      126.18     10.45 o 
   2   8   7     1293.30     1197.52     45.01 o 
   3   8   7     1481.02     1623.48     45.81 o 
   4   8   7      863.31      792.45     24.11 o 
   5   8   7      396.42      328.71     13.66 o 
   6   8   7       28.74       21.70      9.64 o 
   7   8   7      319.05      256.38     12.06 o 
   8   8   7       65.70       34.56      9.64 o 
   9   8   7        2.15      -12.86     12.86 o 
  10   8   7       26.09        9.64     13.66 o 
 -12   9   7      248.28      314.25     17.68 o 
 -11   9   7      263.08      309.43     11.25 o 
 -10   9   7      250.58      307.82     12.06 o 
  -9   9   7      189.95      217.00     11.25 o 
  -8   9   7      161.90      147.88     10.45 o 
  -7   9   7      936.25     1032.76     32.95 o 
  -6   9   7     1316.07     1296.37     39.38 o 
  -5   9   7      646.61      703.24     21.70 o 
  -4   9   7      183.58      180.83     10.45 o 
  -3   9   7       14.07       10.45      8.04 o 
  -2   9   7      545.44      528.03     18.49 o 
  -1   9   7        2.07        7.23      8.84 o 
   0   9   7      223.52      132.61     10.45 o 
   1   9   7       28.56        9.64      8.84 o 
   2   9   7      711.83      826.21     36.17 o 
   3   9   7      218.86      180.83     11.25 o 
   4   9   7       10.36        9.64      8.84 o 
   5   9   7      129.04      112.52     10.45 o 
   6   9   7       12.53        4.82      9.64 o 
   7   9   7       55.19       36.17      9.64 o 
   8   9   7        1.35       -0.80      8.84 o 
   9   9   7      505.81      529.64     20.09 o 
 -12  10   7      184.26      214.59     16.88 o 
 -11  10   7       75.64       91.62     14.47 o 
 -10  10   7       99.83       74.74      8.84 o 
  -9  10   7      380.77      402.66     12.86 o 
  -8  10   7      204.12       90.01     10.45 o 
  -7  10   7       43.97        0.80      8.84 o 
  -6  10   7      341.94      559.38     17.68 o 
  -5  10   7     1027.56      794.86     32.15 o 
  -4  10   7     1220.63     1269.85     38.58 o 
  -3  10   7      213.34      140.65     10.45 o 
  -2  10   7        1.37        0.80      8.04 o 
  -1  10   7      158.05       91.62     10.45 o 
   0  10   7        4.43       -2.41      8.84 o 
   1  10   7        6.88        6.43      8.84 o 
   2  10   7      308.60      233.88     12.06 o 
   3  10   7      282.68      229.86     12.06 o 
   4  10   7       70.38       16.07      9.64 o 
   5  10   7      103.93       78.76     10.45 o 
   6  10   7      132.54       76.35     10.45 o 
   7  10   7      103.07       45.81     13.66 o 
   8  10   7       23.14       -2.41     13.66 o 
 -11  11   7        1.32       -8.84     12.86 o 
 -10  11   7       17.12       24.11     12.86 o 
  -9  11   7       16.49       26.52     12.86 o 
  -8  11   7       56.98       24.11      8.84 o 
  -7  11   7      391.67      465.34     13.66 o 
  -6  11   7      753.73      619.65     24.11 o 
  -5  11   7      161.39      187.26     11.25 o 
  -4  11   7       13.44       42.60      8.84 o 
  -3  11   7      159.53      151.90     10.45 o 
  -2  11   7      428.81      454.09     14.47 o 
  -1  11   7      233.65      226.64     12.06 o 
   0  11   7      150.49      130.20     10.45 o 
   1  11   7      121.79      106.09     10.45 o 
   2  11   7      596.45      536.87     16.88 o 
   3  11   7       92.41      101.27     10.45 o 
   4  11   7       43.68       13.66      8.84 o 
   5  11   7      303.35      253.17     12.06 o 
   6  11   7      208.93      248.34     16.88 o 
   7  11   7       19.95       12.86     13.66 o 
  -9  12   7       63.79       53.04     13.66 o 
  -8  12   7       51.69       53.04     13.66 o 
  -7  12   7        1.22      -12.06     12.06 o 
  -6  12   7      300.27      232.27     11.25 o 
  -5  12   7      436.23      537.68     21.70 o 
  -4  12   7      324.37      263.61     12.06 o 
  -3  12   7        7.15       12.06      8.84 o 
  -2  12   7      139.95      114.93     10.45 o 
  -1  12   7      553.06      456.50     15.27 o 
   0  12   7      130.44      102.07     10.45 o 
   1  12   7        5.72        4.82      8.84 o 
   2  12   7      310.16      225.84     12.06 o 
   3  12   7      101.45       54.65      9.64 o 
   4  12   7        1.12        9.64     12.06 o 
   5  12   7       33.18       17.68     12.86 o 
   6  12   7      124.56      102.87     15.27 o 
  -8  13   7       11.19       50.63     13.66 o 
  -7  13   7       88.74       52.24     13.66 o 
  -6  13   7       83.60      130.20     14.47 o 
  -5  13   7       41.95       67.51     13.66 o 
  -4  13   7      111.95      131.00     13.66 o 
  -3  13   7        4.09        3.21      8.04 o 
  -2  13   7      148.30      162.35     10.45 o 
  -1  13   7       13.15        8.84      8.04 o 
   0  13   7       12.14        4.82      8.04 o 
   1  13   7       85.49       58.67     13.66 o 
   2  13   7      235.92      222.63     16.88 o 
   3  13   7        9.25        9.64     12.86 o 
   4  13   7       32.64       19.29     13.66 o 
   5  13   7      279.96      286.92     18.49 o 
  -5  14   7       28.95       33.76     13.66 o 
  -4  14   7        1.58       23.31     13.66 o 
  -3  14   7      278.10      235.48     16.88 o 
  -2  14   7      410.03      321.48     18.49 o 
  -1  14   7      454.43      431.59     19.29 o 
   0  14   7      109.66      110.91     15.27 o 
   1  14   7        0.06        2.41     13.66 o 
   2  14   7      131.50       91.62     14.47 o 
 -15   0   8       62.31       55.46     14.47 o 
 -14   0   8      186.85      203.34     15.27 o 
 -13   0   8      362.49      370.51     12.86 o 
 -12   0   8     1084.45     1011.86     31.34 o 
 -11   0   8      317.39      263.61     12.06 o 
 -10   0   8        3.34       10.45      8.84 o 
  -9   0   8       35.58       57.87      8.84 o 
  -8   0   8      232.72      261.20     11.25 o 
  -7   0   8      427.61      349.61     11.25 o 
  -6   0   8      431.95      487.04     17.68 o 
  -5   0   8      230.49      199.32      9.64 o 
  -4   0   8      453.82      429.98     16.88 o 
  -3   0   8      699.52      533.66     22.50 o 
  -2   0   8     1183.27      945.15     33.76 o 
  -1   0   8      896.53      858.35     28.93 o 
   0   0   8      495.46      308.62     11.25 o 
   1   0   8       37.44       24.11      6.43 o 
   2   0   8      830.41      898.54     28.13 o 
   3   0   8     1159.93     1007.04     33.76 o 
   4   0   8     1725.48     1738.41     57.06 o 
   5   0   8      200.96      171.19     10.45 o 
   6   0   8       92.32      106.09      9.64 o 
   7   0   8      254.31      286.92     12.06 o 
   8   0   8     1830.80     1876.65     42.60 o 
   9   0   8      447.40      454.09     13.66 o 
  10   0   8        4.84       20.09      8.84 o 
  11   0   8       55.83       57.87     13.66 o 
 -15   1   8        6.54       19.29     16.07 o 
 -14   1   8        5.58        0.13      8.79 o 
 -13   1   8        0.39       16.22     16.07 o 
 -12   1   8        0.80        6.03      6.25 o 
 -11   1   8        4.72       17.43     10.05 o 
 -10   1   8      231.75      296.90     21.30 o 
  -9   1   8       28.39       29.37      8.04 o 
  -8   1   8      166.15      132.44     11.65 o 
  -7   1   8      175.81      180.71     34.16 o 
  -6   1   8      130.10      125.89      8.04 o 
  -5   1   8       11.25       24.14      5.11 o 
  -4   1   8       23.24       20.43      4.81 o 
  -3   1   8        8.05       10.05      4.55 o 
  -2   1   8      149.98      106.93      6.83 o 
  -1   1   8      341.49      304.96     10.45 o 
   0   1   8      976.81      876.44     25.72 o 
   1   1   8      970.92      907.69     24.42 o 
   2   1   8     2300.28     2150.30     49.16 o 
   3   1   8       25.16       38.39      5.68 o 
   4   1   8      899.50      855.02     31.75 o 
   5   1   8        5.56        1.61      9.64 o 
   6   1   8       74.44       96.86      6.82 o 
   7   1   8       57.45       76.00      6.82 o 
   8   1   8        0.26        5.63      6.25 o 
   9   1   8       11.13       17.40     12.06 o 
  10   1   8       12.78       20.09      6.25 o 
  11   1   8       11.84       34.85      9.36 o 
 -15   2   8        0.66        8.84     13.66 o 
 -14   2   8      253.49      263.61     16.88 o 
 -13   2   8      413.14      347.20     12.86 o 
 -12   2   8      154.12      172.80     11.25 o 
 -11   2   8       31.97       41.79      9.64 o 
 -10   2   8        7.72       36.17      9.64 o 
  -9   2   8     1387.27     1196.71     45.81 o 
  -8   2   8      587.30      682.34     21.70 o 
  -7   2   8        2.33       13.66      8.04 o 
  -6   2   8      395.27      429.98     14.47 o 
  -5   2   8     1619.34     1557.58     68.31 o 
  -4   2   8     1310.69     1220.02     36.97 o 
  -3   2   8      846.29      864.78     28.93 o 
  -2   2   8      464.58      524.82     16.88 o 
  -1   2   8       49.56       32.15      7.23 o 
   0   2   8       65.01       69.12      7.23 o 
   1   2   8       14.29        9.64      7.23 o 
   2   2   8      550.76      585.10     19.29 o 
   3   2   8      641.00      760.30     24.91 o 
   4   2   8      194.07      170.38     10.45 o 
   5   2   8        1.77       12.86      8.84 o 
   6   2   8       11.83       18.49      8.84 o 
   7   2   8      115.34      118.14     10.45 o 
   8   2   8      256.10      256.38     12.06 o 
   9   2   8        5.08       31.34      9.64 o 
  10   2   8      207.03      234.68     11.25 o 
  11   2   8      478.38      430.78     19.29 o 
 -15   3   8        0.13      -10.45     13.66 o 
 -14   3   8        8.82        0.00     12.86 o 
 -13   3   8        7.18        5.63      8.84 o 
 -11   3   8      164.28      142.26     11.25 o 
 -10   3   8      231.01      305.41     12.86 o 
  -8   3   8       37.81       15.27      8.84 o 
  -7   3   8        4.70       15.27      8.04 o 
  -6   3   8        5.60        7.23      8.04 o 
  -5   3   8        2.20        7.23      7.23 o 
  -4   3   8      157.55      169.58      9.64 o 
  -3   3   8      132.29      160.74      8.84 o 
  -2   3   8       86.44       81.17      8.04 o 
  -1   3   8      199.84      223.43      9.64 o 
   0   3   8       72.10       46.61      7.23 o 
   1   3   8      758.30      838.26     27.33 o 
   2   3   8      288.22      258.79     10.45 o 
   3   3   8       74.03       81.17      8.84 o 
   4   3   8        0.70        0.80      8.04 o 
   5   3   8      173.08      139.04     10.45 o 
   6   3   8        5.79        7.23      8.84 o 
   7   3   8      106.08       88.41      9.64 o 
   8   3   8      330.53      310.23     12.86 o 
   9   3   8      154.96      139.84     11.25 o 
  10   3   8      129.97      126.99     10.45 o 
  11   3   8      112.09       76.35     15.27 o 
 -14   4   8      210.48      242.72     16.88 o 
 -13   4   8       42.52       62.69      9.64 o 
 -12   4   8      150.71      159.94     11.25 o 
 -11   4   8       24.44       32.95      9.64 o 
 -10   4   8      475.44      506.33     15.27 o 
  -9   4   8     1636.46     1493.28     45.01 o 
  -8   4   8      345.14      418.73     12.86 o 
  -7   4   8       43.14       64.30      8.84 o 
  -6   4   8      329.85      429.98     12.86 o 
  -5   4   8      532.46      524.82     17.68 o 
  -4   4   8      156.19      237.09      9.64 o 
  -3   4   8      164.26      142.26      9.64 o 
  -2   4   8      540.56      581.88     18.49 o 
  -1   4   8     1349.74     1442.65     57.87 o 
   0   4   8      448.65      439.63     17.68 o 
   1   4   8      198.33      189.67     10.45 o 
   2   4   8      140.50      143.86      9.64 o 
   3   4   8      318.80      400.24     12.86 o 
   4   4   8      340.39      369.70     12.86 o 
   5   4   8      530.24      556.97     18.49 o 
   6   4   8      685.94      649.39     20.09 o 
   7   4   8       85.77       81.98     10.45 o 
   8   4   8      392.21      408.28     13.66 o 
   9   4   8        8.28       20.09      9.64 o 
  10   4   8      449.18      469.36     19.29 o 
  11   4   8      271.67      290.94     19.29 o 
 -14   5   8       42.67       11.25     14.47 o 
 -13   5   8        0.88        9.64     12.86 o 
 -12   5   8      124.26      109.30     10.45 o 
 -11   5   8      369.88      415.51     13.66 o 
 -10   5   8      304.75      284.51     12.86 o 
  -9   5   8       56.70      108.50     10.45 o 
  -8   5   8      252.29      335.95     12.86 o 
  -7   5   8     2321.08     2128.20     54.65 o 
  -6   5   8      933.18     1048.03     49.03 o 
  -5   5   8      229.13      187.26     10.45 o 
  -4   5   8        1.31       -1.61      8.04 o 
  -3   5   8        4.33        7.23      8.04 o 
  -2   5   8      125.29      109.30      8.84 o 
  -1   5   8      360.94      438.02     16.07 o 
   0   5   8       12.60       36.97      8.04 o 
   1   5   8       16.06       21.70      8.04 o 
   2   5   8       75.43       77.16      9.64 o 
   3   5   8      194.86      141.45     10.45 o 
   4   5   8       78.13       70.73      9.64 o 
   5   5   8        3.50        4.02      8.84 o 
   6   5   8       12.27       17.68      8.84 o 
   7   5   8      140.91      185.66     11.25 o 
   8   5   8      251.78      241.11     12.06 o 
   9   5   8      180.65      192.08     11.25 o 
  10   5   8       31.13       19.29     13.66 o 
 -14   6   8        0.57       27.33     14.47 o 
 -13   6   8      138.74      216.20     16.07 o 
 -12   6   8      110.69      110.91     10.45 o 
 -11   6   8        0.33        4.02      9.64 o 
 -10   6   8       23.55        4.82      9.64 o 
  -9   6   8      837.22     1035.17     33.76 o 
  -8   6   8       76.72       89.21     10.45 o 
  -7   6   8       25.51       24.91      9.64 o 
  -6   6   8        5.36       28.13      8.84 o 
  -5   6   8       32.98       42.60      8.84 o 
  -4   6   8       57.48       61.89      8.84 o 
  -3   6   8      162.00      160.74      9.64 o 
  -2   6   8     2981.17     2934.32     69.12 o 
  -1   6   8       78.44      109.30      9.64 o 
   0   6   8     1573.38     1392.82     50.63 o 
   1   6   8      425.97      384.97     17.68 o 
   2   6   8      723.16      836.65     27.33 o 
   3   6   8      967.46      937.12     26.52 o 
   4   6   8      791.54      964.44     36.97 o 
   5   6   8       32.64       21.70      9.64 o 
   7   6   8      368.31      363.27     12.86 o 
   8   6   8      692.08      700.83     23.31 o 
   9   6   8      141.76      123.77     15.27 o 
  10   6   8       12.40        7.23     13.66 o 
 -13   7   8       60.14       54.65     14.47 o 
 -12   7   8       38.14       45.01     13.66 o 
 -11   7   8        2.50        3.21      8.84 o 
 -10   7   8        5.21       31.34      9.64 o 
  -9   7   8       28.29       60.28     10.45 o 
  -8   7   8       99.01       56.26      9.64 o 
  -7   7   8       18.19       91.62     10.45 o 
  -6   7   8      429.56      303.00     12.06 o 
  -5   7   8      127.62      221.82     11.25 o 
  -4   7   8      189.67      302.19     12.06 o 
  -3   7   8      409.44      389.80     12.06 o 
  -2   7   8      225.01      237.90     11.25 o 
   0   7   8      742.31      724.94     24.11 o 
   1   7   8     1751.44     1676.52     49.83 o 
   2   7   8      430.87      410.69     14.47 o 
   3   7   8        1.30       12.06      8.84 o 
   4   7   8      361.02      321.48     12.86 o 
   5   7   8      479.49      582.68     17.68 o 
   6   7   8      558.82      516.78     15.27 o 
   7   7   8      133.33      157.53     11.25 o 
   9   7   8       14.84       25.72     13.66 o 
  10   7   8       27.89       36.97     14.47 o 
 -12   8   8       74.63      100.46     15.27 o 
 -11   8   8        7.66       11.25      8.84 o 
 -10   8   8      115.72      163.15     11.25 o 
  -9   8   8      677.41      733.78     26.52 o 
  -8   8   8      807.70     1085.80     32.15 o 
  -7   8   8      237.97      221.02     12.06 o 
  -6   8   8        5.22        8.84      8.84 o 
  -5   8   8      228.24      298.98     12.06 o 
  -4   8   8      123.75       98.05     10.45 o 
  -3   8   8      407.39      487.04     16.07 o 
  -2   8   8       66.51       80.37      9.64 o 
  -1   8   8      865.01      764.32     24.11 o 
   0   8   8       17.39       40.99      8.84 o 
   1   8   8        2.39       10.45      8.84 o 
   3   8   8      134.47      123.77     10.45 o 
   4   8   8      244.33      212.98     12.06 o 
   5   8   8        8.61        9.64      8.84 o 
   6   8   8       20.03       13.66      9.64 o 
   7   8   8        4.54        2.41      8.84 o 
   8   8   8       88.91       32.15     14.47 o 
   9   8   8        0.47       18.49     13.66 o 
 -12   9   8        2.39       12.06     14.47 o 
 -11   9   8       83.30      109.30     15.27 o 
 -10   9   8       16.16       45.01      9.64 o 
  -9   9   8       33.57       60.28     10.45 o 
  -8   9   8       20.74       35.36      9.64 o 
  -7   9   8      332.95      255.58     12.06 o 
  -6   9   8      111.94      160.74     11.25 o 
  -5   9   8        6.82       -7.23      9.64 o 
  -4   9   8      306.14      307.82     12.86 o 
  -3   9   8      890.58      937.92     23.31 o 
  -2   9   8      908.39     1129.20     36.97 o 
  -1   9   8      127.01      109.30     10.45 o 
   0   9   8      115.81       95.64      9.64 o 
   1   9   8      415.59      400.24     15.27 o 
   2   9   8       40.57        2.41      8.84 o 
   3   9   8      107.80       40.19      9.64 o 
   4   9   8      380.34      348.81     12.86 o 
   5   9   8      542.83      508.74     15.27 o 
   6   9   8      302.51      354.43     12.86 o 
   7   9   8      149.14      135.83     15.27 o 
   8   9   8       83.62       36.17     14.47 o 
 -11  10   8        5.87       36.97     15.27 o 
 -10  10   8       23.17       11.25     13.66 o 
  -9  10   8      473.93      633.32     20.09 o 
  -8  10   8       86.57       45.01      9.64 o 
  -7  10   8        1.21        4.02      9.64 o 
  -6  10   8      183.15      274.87     12.06 o 
  -5  10   8      324.52      217.00     12.06 o 
  -4  10   8      481.56      511.15     16.07 o 
  -3  10   8      617.35      651.00     18.49 o 
  -1  10   8       38.99        4.02      8.84 o 
   0  10   8       76.41       79.57      9.64 o 
   1  10   8       32.61       19.29      8.84 o 
   2  10   8       51.45       32.15      9.64 o 
   3  10   8       62.90       36.17      9.64 o 
   4  10   8       37.83       23.31      9.64 o 
   5  10   8        6.48       11.25      8.84 o 
   6  10   8       93.99       64.30     14.47 o 
   7  10   8       34.34       41.79     14.47 o 
 -10  11   8      168.66      148.68     16.88 o 
  -9  11   8       12.38       45.01     14.47 o 
  -8  11   8      142.56      193.69     16.07 o 
  -7  11   8      443.06      409.89     12.86 o 
  -6  11   8      304.23      372.92     12.86 o 
  -5  11   8       45.87       33.76      9.64 o 
  -4  11   8      167.16      141.45     11.25 o 
  -3  11   8      371.24      415.51     13.66 o 
  -2  11   8      324.52      347.20     12.86 o 
  -1  11   8      275.89      261.20     12.06 o 
   0  11   8        0.44        4.82      8.84 o 
   1  11   8       90.65       50.63      9.64 o 
   2  11   8       52.38       53.04      9.64 o 
   4  11   8       64.81       25.72     13.66 o 
   5  11   8      288.67      311.84     18.49 o 
   6  11   8       48.44       72.33     15.27 o 
  -8  12   8       24.39        4.02     13.66 o 
  -7  12   8       57.81       86.80     15.27 o 
  -6  12   8      102.24       77.16     15.27 o 
  -5  12   8      190.84      199.32     16.88 o 
  -4  12   8       58.95       41.79      9.64 o 
  -3  12   8        7.59       31.34      9.64 o 
  -2  12   8      215.42      224.23     12.06 o 
  -1  12   8       29.05       35.36      9.64 o 
   0  12   8        3.84       17.68      8.84 o 
   1  12   8       42.48       45.81      8.84 o 
   2  12   8      247.77      171.99     16.07 o 
   3  12   8      468.16      391.40     19.29 o 
   4  12   8      376.83      322.28     19.29 o 
   5  12   8       12.58        0.00     14.47 o 
  -6  13   8       25.28       -5.63     13.66 o 
  -5  13   8        1.33        7.23     13.66 o 
  -4  13   8      394.68      395.42     19.29 o 
  -3  13   8      204.09      189.67     16.88 o 
  -2  13   8      437.68      377.74     19.29 o 
  -1  13   8       19.34       19.29     13.66 o 
   0  13   8      103.03       90.82     15.27 o 
   1  13   8      347.32      359.26     18.49 o 
   2  13   8      281.02      287.73     18.49 o 
 -14   1   9      120.80      102.55     14.47 o 
 -13   1   9       69.30       65.95     10.45 o 
 -12   1   9      221.67      290.16     21.70 o 
 -11   1   9      698.12      740.73     20.17 o 
 -10   1   9      538.91      424.96     16.07 o 
  -9   1   9      333.05      243.13      8.52 o 
  -8   1   9      510.01      596.22     21.30 o 
  -7   1   9      429.67      414.03     18.89 o 
  -6   1   9      196.26      209.86     20.49 o 
  -5   1   9      369.19      377.69     16.88 o 
  -4   1   9     1650.18     1633.64     45.41 o 
  -3   1   9     5084.91     4769.28    319.87 o 
  -2   1   9       44.23       42.18     10.85 o 
  -1   1   9      210.27      208.41     19.29 o 
   0   1   9      789.29      713.67     34.96 o 
   1   1   9      885.38      815.10     44.61 o 
   2   1   9      888.81      873.45     20.12 o 
   3   1   9      152.16      185.24     17.68 o 
   4   1   9     3406.28     3320.78     84.39 o 
   5   1   9     1821.85     1868.09     34.08 o 
   6   1   9      814.34      861.27     50.23 o 
   7   1   9       59.55       52.74      7.39 o 
   8   1   9       98.63      142.85      7.96 o 
   9   1   9      470.05      517.88     11.30 o 
  10   1   9       71.75       76.76     10.23 o 
 -14   2   9       67.55       68.31     15.27 o 
 -13   2   9       19.41       16.07     14.47 o 
 -12   2   9        7.44        1.61      9.64 o 
 -11   2   9       94.20      106.89     11.25 o 
 -10   2   9       48.50       86.80     10.45 o 
  -9   2   9       29.81       42.60      9.64 o 
  -8   2   9      139.65      110.91     10.45 o 
  -7   2   9       24.10       33.76      8.84 o 
  -6   2   9       82.46       90.82      9.64 o 
  -5   2   9      324.84      412.30     12.86 o 
  -4   2   9      392.23      400.24     13.66 o 
  -3   2   9      404.65      380.15     13.66 o 
  -2   2   9      710.60      659.84     22.50 o 
  -1   2   9      171.04      176.81      9.64 o 
   0   2   9        9.14       20.90      8.04 o 
   1   2   9       72.64       56.26      8.84 o 
   2   2   9       14.71        2.41      8.04 o 
   3   2   9        2.74        2.41      8.84 o 
   4   2   9      300.08      376.94     13.66 o 
   5   2   9      178.97      192.08     11.25 o 
   6   2   9        5.23       -6.43      9.64 o 
   7   2   9       67.19       71.53     10.45 o 
   8   2   9       95.86       77.16     10.45 o 
   9   2   9       38.88       31.34     13.66 o 
  10   2   9        0.08       15.27     14.47 o 
 -14   3   9       46.30       39.38     15.27 o 
 -13   3   9        4.96        7.23     13.66 o 
 -12   3   9      939.84      978.91     26.52 o 
 -11   3   9     1377.43     1315.66     32.95 o 
 -10   3   9      795.87     1033.56     32.95 o 
  -9   3   9      312.53      453.29     13.66 o 
  -8   3   9      681.58      663.05     19.29 o 
  -7   3   9      881.60     1067.32     28.93 o 
  -6   3   9      741.66      774.77     24.91 o 
  -5   3   9       41.95       46.61      8.84 o 
  -4   3   9      298.19      346.40     12.06 o 
  -3   3   9     3549.56     3651.22     75.55 o 
  -2   3   9      103.72      118.14      9.64 o 
  -1   3   9      234.80      217.00     10.45 o 
   0   3   9      514.67      503.12     16.88 o 
   1   3   9      484.32      546.52     19.29 o 
   2   3   9       18.45       29.74      8.84 o 
   3   3   9        7.16       26.52      8.84 o 
   4   3   9      282.31      315.86     12.86 o 
   5   3   9      113.85       99.66     10.45 o 
   6   3   9        3.79        0.00      9.64 o 
   7   3   9      296.82      353.63     13.66 o 
   8   3   9      539.47      563.40     23.31 o 
   9   3   9      593.80      633.32     21.70 o 
  10   3   9       42.81       57.87     15.27 o 
 -14   4   9       13.92       18.49     13.66 o 
 -13   4   9        4.54       -7.23     12.86 o 
 -12   4   9       18.97       34.56      9.64 o 
 -11   4   9      143.55      171.19     11.25 o 
 -10   4   9      193.59      198.51     12.06 o 
  -9   4   9       83.75      102.07     10.45 o 
  -8   4   9      244.32      305.41     12.86 o 
  -7   4   9      560.22      565.00     17.68 o 
  -6   4   9       36.73       48.22      9.64 o 
  -5   4   9      298.94      335.14     12.06 o 
  -4   4   9      564.75      531.25     17.68 o 
  -3   4   9      417.38      519.19     18.49 o 
  -2   4   9      175.30      186.46     10.45 o 
  -1   4   9      329.60      329.52     12.06 o 
   0   4   9      240.02      218.61     11.25 o 
   1   4   9       65.93       57.06      9.64 o 
   2   4   9       13.06       16.88      9.64 o 
   3   4   9       30.76       35.36      9.64 o 
   4   4   9       38.50       42.60      9.64 o 
   5   4   9        0.81        0.80      9.64 o 
   6   4   9        0.80       -2.41      9.64 o 
   7   4   9        3.76       -5.63      9.64 o 
   8   4   9       11.69       20.09      9.64 o 
   9   4   9       30.86       67.51     14.47 o 
  10   4   9      105.54      143.06     17.68 o 
 -12   5   9      234.79      231.47     16.07 o 
 -11   5   9      425.88      494.28     13.66 o 
 -10   5   9      348.91      331.93     12.86 o 
  -9   5   9      149.24      107.70     10.45 o 
  -8   5   9      421.08      555.36     15.27 o 
  -7   5   9      167.04      151.10     10.45 o 
  -6   5   9      374.54      452.48     13.66 o 
  -5   5   9        1.45       12.06      8.84 o 
  -4   5   9      413.12      400.24     12.86 o 
  -3   5   9     2587.83     2816.17     62.69 o 
  -2   5   9        5.57        6.43      8.84 o 
  -1   5   9      530.77      495.08     13.66 o 
   0   5   9      947.17     1097.05     43.40 o 
   1   5   9      931.36      988.55     25.72 o 
   2   5   9      507.57      648.59     20.09 o 
   3   5   9        7.85        6.43      9.64 o 
   4   5   9      776.38      775.57     21.70 o 
   5   5   9      512.56      659.84     19.29 o 
   6   5   9      183.59      178.42     12.06 o 
   7   5   9        2.78       12.06      9.64 o 
   8   5   9      160.13      173.60     11.25 o 
   9   5   9      473.97      502.31     21.70 o 
 -13   6   9       25.58       32.95     14.47 o 
 -12   6   9       18.84      -12.86     12.86 o 
 -11   6   9        1.60        8.04      8.84 o 
 -10   6   9       38.46       93.23     10.45 o 
  -9   6   9      308.76      285.31     12.06 o 
  -8   6   9       71.62      112.52     10.45 o 
  -7   6   9        2.95        0.00      8.84 o 
  -6   6   9       61.20       86.80      9.64 o 
  -5   6   9      187.42      181.64     11.25 o 
  -4   6   9      163.50      215.39     11.25 o 
  -3   6   9      147.33      138.24     10.45 o 
  -2   6   9      109.92      123.77      9.64 o 
  -1   6   9       41.11       32.15      9.64 o 
   0   6   9      745.29      746.64     24.11 o 
   1   6   9       61.30        2.41      9.64 o 
   2   6   9       50.30       27.33      9.64 o 
   3   6   9      153.23      192.08     12.06 o 
   4   6   9      344.00      252.36     12.86 o 
   5   6   9       81.80       97.25     10.45 o 
   6   6   9        0.36       12.86      9.64 o 
   7   6   9      167.48      148.68     11.25 o 
   8   6   9       39.72       36.97     14.47 o 
   9   6   9        0.05       -1.61     14.47 o 
 -12   7   9       40.37       45.81     13.66 o 
 -11   7   9      228.09      221.82     16.07 o 
 -10   7   9      216.89      216.20     11.25 o 
  -9   7   9      101.78      138.24     10.45 o 
  -8   7   9       97.27       98.05     10.45 o 
  -7   7   9      394.50      546.52     16.07 o 
  -6   7   9      217.15      197.71     11.25 o 
  -5   7   9        2.99       28.13      8.84 o 
  -4   7   9      162.54      245.13     11.25 o 
  -3   7   9     1639.63     1626.69     44.20 o 
  -2   7   9        2.64       16.07      8.84 o 
  -1   7   9      913.39      913.01     36.97 o 
   0   7   9     1892.37     1812.35     45.81 o 
   1   7   9     1381.93     1372.72     40.99 o 
   2   7   9      879.45      943.55     33.76 o 
   3   7   9       28.05       34.56      9.64 o 
   4   7   9      481.25      487.85     15.27 o 
   5   7   9      283.65      311.03     12.86 o 
   6   7   9      158.34      150.29     11.25 o 
   7   7   9        2.88       28.93     13.66 o 
   8   7   9      287.94      371.31     19.29 o 
 -11   8   9      195.05       91.62     15.27 o 
 -10   8   9      110.80      146.27     15.27 o 
  -9   8   9       20.79       16.07      8.84 o 
  -8   8   9       27.76       33.76      8.84 o 
  -7   8   9       51.56       33.76      9.64 o 
  -6   8   9      108.55      143.06     11.25 o 
  -5   8   9      249.43      225.04     11.25 o 
  -4   8   9      108.44      133.41     10.45 o 
  -3   8   9        0.69        8.04      8.84 o 
  -2   8   9        1.01        0.80      8.84 o 
  -1   8   9       65.94       86.00     10.45 o 
   0   8   9        5.19       -8.84      8.84 o 
   1   8   9        0.58        1.61      8.84 o 
   2   8   9      238.60      241.11     12.06 o 
   3   8   9      651.54      556.16     17.68 o 
   4   8   9      670.44      718.51     25.72 o 
   5   8   9       57.39       17.68      9.64 o 
   6   8   9       26.64        7.23     12.86 o 
   7   8   9      214.08      148.68     16.88 o 
   8   8   9      230.92      228.25     18.49 o 
 -11   9   9      334.40      343.98     19.29 o 
 -10   9   9       80.48      110.91     14.47 o 
  -9   9   9      308.43      308.62     17.68 o 
  -8   9   9      523.59      605.19     20.90 o 
  -7   9   9      684.73      669.48     23.31 o 
  -6   9   9      749.63      910.60     27.33 o 
  -5   9   9       62.41       76.35     10.45 o 
  -4   9   9       86.71       86.80      9.64 o 
  -3   9   9      877.65      916.22     29.74 o 
  -2   9   9       14.76       22.50      8.84 o 
  -1   9   9      175.43      124.57     10.45 o 
   0   9   9       15.55       16.88      8.84 o 
   1   9   9      166.06      159.94     11.25 o 
   2   9   9      153.89      102.87     10.45 o 
   3   9   9        2.42        8.84      8.84 o 
   4   9   9      296.01      298.98     12.86 o 
   5   9   9      106.68      103.68     14.47 o 
   6   9   9       23.17       41.79     13.66 o 
   7   9   9        1.06       -5.63     13.66 o 
 -10  10   9        5.57       27.33     14.47 o 
  -9  10   9       67.34       29.74     14.47 o 
  -8  10   9      106.46      198.51     16.07 o 
  -7  10   9       88.29       35.36      8.84 o 
  -6  10   9       19.02       -0.80      8.84 o 
  -5  10   9      199.28      230.66     12.06 o 
  -4  10   9      180.86      151.90     11.25 o 
  -3  10   9      666.73      643.77     24.91 o 
  -2  10   9       51.93       65.10      9.64 o 
  -1  10   9      195.55      173.60     11.25 o 
   0  10   9      268.57      176.01     12.06 o 
   1  10   9      109.57       79.57     10.45 o 
   2  10   9        0.33        4.82      8.84 o 
   3  10   9       22.43       10.45      8.84 o 
   4  10   9       19.20       21.70     12.86 o 
   5  10   9        1.05      -12.86     12.86 o 
   6  10   9       46.51       30.54     14.47 o 
  -8  11   9      113.51      106.89     15.27 o 
  -7  11   9       39.25       32.95     13.66 o 
  -6  11   9       15.79       18.49     12.86 o 
  -5  11   9        2.58        5.63     12.86 o 
  -4  11   9       59.51       73.14      9.64 o 
  -3  11   9      495.59      495.08     20.09 o 
  -2  11   9       85.12       56.26      9.64 o 
  -1  11   9        2.20       -3.21      8.84 o 
   0  11   9      111.22      109.30      9.64 o 
   1  11   9      116.16       87.60     14.47 o 
   2  11   9       71.58       80.37     13.66 o 
   3  11   9       11.30       -2.41     12.86 o 
   4  11   9      310.62      263.61     18.49 o 
  -6  12   9       14.09       32.15     13.66 o 
  -5  12   9      159.96      122.97     15.27 o 
  -4  12   9      117.10       98.05     15.27 o 
  -3  12   9        7.29       28.13     12.86 o 
  -2  12   9        8.23       24.91     12.86 o 
  -1  12   9      223.59      151.90     16.07 o 
   0  12   9      381.69      335.95     17.68 o 
   1  12   9       75.17       45.01     14.47 o 
   2  12   9        5.55       18.49     13.66 o 
 -13   0  10      866.69      722.53     23.31 o 
 -12   0  10      671.13      605.19     21.70 o 
 -11   0  10      127.52      171.19     11.25 o 
 -10   0  10      276.05      368.90     13.66 o 
  -9   0  10      197.02      134.22     10.45 o 
  -8   0  10      380.44      427.57     14.47 o 
  -7   0  10       12.02       39.38      8.84 o 
  -6   0  10     1189.60      935.51     26.52 o 
  -5   0  10     1614.94     1695.81     50.63 o 
  -4   0  10      833.55      610.01     21.70 o 
  -3   0  10     1638.36     1362.28     50.63 o 
  -2   0  10     1159.75     1056.07     45.01 o 
  -1   0  10     2475.39     2381.37     61.89 o 
   0   0  10       89.49       78.76      9.64 o 
   1   0  10      460.25      458.91     18.49 o 
   2   0  10     1514.16     1420.95     45.01 o 
   3   0  10     3073.65     2915.03     57.06 o 
   4   0  10      652.39      595.54     18.49 o 
   5   0  10        2.78        4.82      8.84 o 
   6   0  10      749.03      845.50     28.13 o 
   7   0  10     1000.62     1035.97     26.52 o 
   8   0  10     1115.02     1203.14     26.52 o 
   9   0  10       14.84       22.50     13.66 o 
 -13   1  10       20.28       33.35     10.23 o 
 -12   1  10        0.00        2.41      6.25 o 
 -11   1  10        7.36       13.66     11.25 o 
 -10   1  10        6.96       14.64      6.52 o 
  -9   1  10       47.65       66.42      6.82 o 
  -8   1  10       30.06       18.49      8.84 o 
  -7   1  10       31.26       42.27      7.23 o 
  -6   1  10       68.23       48.39     11.25 o 
  -5   1  10       23.71       29.38      6.25 o 
  -4   1  10        0.02       -1.21      6.25 o 
  -3   1  10        1.91       -0.40     14.87 o 
  -2   1  10        0.08       -1.21      5.68 o 
  -1   1  10      145.18      110.15      9.64 o 
   0   1  10       20.50       14.47      8.04 o 
   1   1  10      253.60      270.95     20.09 o 
   2   1  10      284.54      262.36      9.64 o 
   3   1  10       52.80       61.51      6.82 o 
   4   1  10       37.57       32.46     18.49 o 
   5   1  10       30.24       32.33      6.82 o 
   6   1  10       94.54      102.52     11.25 o 
   7   1  10       18.53       22.19      6.52 o 
   8   1  10        2.41       26.52     12.86 o 
   9   1  10        0.03       -9.36      9.36 o 
 -13   2  10     1014.32      968.46     24.91 o 
 -12   2  10      362.65      381.76     18.49 o 
 -11   2  10       13.18       35.36      9.64 o 
 -10   2  10     1198.31     1019.10     29.74 o 
  -9   2  10      448.96      582.68     16.07 o 
  -8   2  10      335.47      257.18     12.06 o 
  -7   2  10      127.63      170.38     11.25 o 
  -6   2  10      871.64     1060.08     38.58 o 
  -5   2  10     3071.90     2910.21     60.28 o 
  -4   2  10     2809.01     3088.63     62.69 o 
  -3   2  10      515.59      534.46     19.29 o 
  -2   2  10      578.80      533.66     16.88 o 
  -1   2  10     1652.93     1547.13     49.83 o 
   0   2  10     1122.54      971.68     40.19 o 
   1   2  10      281.19      278.08     12.06 o 
   2   2  10      557.19      648.59     19.29 o 
   3   2  10     1874.08     1746.45     45.01 o 
   4   2  10       75.21      108.50     10.45 o 
   5   2  10      163.62      210.57     12.06 o 
   6   2  10      928.92     1017.49     28.93 o 
   7   2  10      608.76      683.95     23.31 o 
   8   2  10      377.66      396.23     19.29 o 
   9   2  10        3.89       35.36     14.47 o 
 -13   3  10        0.02      -13.66     13.66 o 
 -12   3  10        1.46       28.93     13.66 o 
 -11   3  10       24.76       17.68      9.64 o 
 -10   3  10       15.09       12.06      9.64 o 
  -9   3  10       57.12       38.58      9.64 o 
  -8   3  10       22.11       20.09      9.64 o 
  -7   3  10       83.90      102.07     10.45 o 
  -6   3  10       86.53       57.87      9.64 o 
  -5   3  10       15.10       26.52      8.84 o 
  -4   3  10      157.46      154.31     10.45 o 
  -3   3  10      234.20      323.09     12.06 o 
  -2   3  10       13.55        4.02      8.04 o 
  -1   3  10       37.63       45.01      8.84 o 
   0   3  10      266.53      240.31     11.25 o 
   1   3  10      282.68      232.27     11.25 o 
   2   3  10      121.78      154.31     11.25 o 
   3   3  10      250.32      230.66     12.06 o 
   4   3  10        1.67        8.84      8.84 o 
   5   3  10        3.30        8.04      8.84 o 
   6   3  10        0.59        2.41      8.84 o 
   7   3  10        0.05       -4.02      8.84 o 
   8   3  10        2.24       15.27     13.66 o 
   9   3  10       14.90       18.49     14.47 o 
 -13   4  10      453.14      526.43     20.90 o 
 -12   4  10      151.35      159.13     16.07 o 
 -11   4  10       77.07       61.08      9.64 o 
 -10   4  10     1225.31     1110.72     28.13 o 
  -9   4  10      952.95      997.39     29.74 o 
  -8   4  10     1179.74     1107.50     32.95 o 
  -7   4  10      115.38      135.02     11.25 o 
  -6   4  10      712.26      754.68     20.09 o 
  -5   4  10     2258.35     2581.49     53.04 o 
  -4   4  10     1998.73     1889.51     49.03 o 
  -3   4  10      307.86      236.29     12.06 o 
  -2   4  10      545.69      701.63     19.29 o 
  -1   4  10     1437.50     1471.58     43.40 o 
   0   4  10     1293.96     1290.75     40.99 o 
   1   4  10      335.26      339.97     12.86 o 
   2   4  10      781.75      842.28     21.70 o 
   3   4  10     1793.01     1849.32     41.79 o 
   4   4  10      115.24      167.97     11.25 o 
   6   4  10      250.76      238.70     12.06 o 
   7   4  10      355.77      441.23     19.29 o 
   8   4  10      185.39      150.29     16.88 o 
 -12   5  10        9.79       19.29     13.66 o 
 -11   5  10        0.32        6.43     12.86 o 
 -10   5  10        0.29        7.23      9.64 o 
  -9   5  10        0.14        8.04      9.64 o 
  -8   5  10      355.63      316.66     12.86 o 
  -7   5  10      158.38      169.58     11.25 o 
  -6   5  10      141.42      143.06     11.25 o 
  -5   5  10      230.46      262.81     12.06 o 
  -4   5  10        0.73        7.23      8.84 o 
  -3   5  10       54.37       49.03      9.64 o 
  -2   5  10        3.46        3.21      8.84 o 
  -1   5  10        2.59        7.23      9.64 o 
   0   5  10      246.37      273.26     12.06 o 
   1   5  10       17.61       -6.43      8.84 o 
   3   5  10       33.06       45.81     10.45 o 
   4   5  10       76.45       45.81      9.64 o 
   5   5  10       36.91       52.24      9.64 o 
   6   5  10       16.10       24.91      8.84 o 
   7   5  10       19.10       35.36     13.66 o 
   8   5  10        9.26        7.23     14.47 o 
 -12   6  10      232.97      250.76     17.68 o 
 -11   6  10        2.91        8.04     13.66 o 
 -10   6  10      533.76      639.75     14.47 o 
  -9   6  10      269.53      271.65     12.06 o 
  -8   6  10      433.14      502.31     14.47 o 
  -7   6  10       21.21       29.74      9.64 o 
  -6   6  10      409.39      525.62     14.47 o 
  -5   6  10      532.66      592.33     15.27 o 
  -4   6  10      244.91      329.52     12.86 o 
  -3   6  10     1437.88     1610.62     40.19 o 
  -2   6  10      312.85      331.93     12.86 o 
  -1   6  10     1359.61     1451.49     38.58 o 
   0   6  10      322.95      304.60     12.86 o 
   1   6  10       27.73       30.54      9.64 o 
   2   6  10     1039.44     1037.58     32.15 o 
   3   6  10     2307.03     2713.30     41.79 o 
   4   6  10      619.70      618.85     16.88 o 
   5   6  10       14.20       17.68      9.64 o 
   6   6  10      340.38      393.01     18.49 o 
   7   6  10      378.40      380.96     20.09 o 
 -11   7  10       16.07       32.15     14.47 o 
 -10   7  10        0.85       -5.63     13.66 o 
  -9   7  10        1.60       -2.41      8.84 o 
  -8   7  10       63.45       59.47      9.64 o 
  -7   7  10        1.97       13.66      9.64 o 
  -6   7  10        3.24       -4.02      9.64 o 
  -5   7  10       29.00       49.03      9.64 o 
  -4   7  10        0.38       16.07      9.64 o 
  -3   7  10        5.91        7.23      8.84 o 
  -2   7  10      217.11      178.42     11.25 o 
  -1   7  10       19.75       21.70      8.84 o 
   0   7  10      140.28      121.36     10.45 o 
   1   7  10       25.45       16.07      9.64 o 
   2   7  10        7.77       12.86      8.84 o 
   4   7  10       39.27       61.89      9.64 o 
   5   7  10      269.84      217.00     16.88 o 
   6   7  10      185.63      239.50     17.68 o 
   7   7  10       30.58       39.38     14.47 o 
 -10   8  10      455.98      457.31     19.29 o 
  -9   8  10      194.74      329.52     17.68 o 
  -8   8  10       74.11       87.60     10.45 o 
  -7   8  10       34.73       40.19      9.64 o 
  -6   8  10      163.71      182.44     11.25 o 
  -5   8  10      672.65      777.98     25.72 o 
  -4   8  10      730.63      891.31     27.33 o 
  -3   8  10       13.46       44.20      9.64 o 
  -2   8  10       47.70       23.31      9.64 o 
  -1   8  10      375.22      350.41     13.66 o 
   0   8  10      138.03       91.62     10.45 o 
   1   8  10       34.45       32.95      9.64 o 
   2   8  10      235.20      247.54     12.06 o 
   3   8  10     1206.38     1227.25     27.33 o 
   4   8  10      104.18      103.68     15.27 o 
   5   8  10       14.22       27.33     13.66 o 
   6   8  10      270.53      232.27     18.49 o 
  -9   9  10       52.59       61.89     15.27 o 
  -8   9  10        0.21       45.01     13.66 o 
  -7   9  10        1.28        3.21     12.86 o 
  -6   9  10        2.70       -6.43      8.84 o 
  -5   9  10        0.26       20.09      9.64 o 
  -4   9  10        0.84        5.63      8.84 o 
  -3   9  10       73.63       75.55      9.64 o 
  -2   9  10       84.83      100.46     10.45 o 
  -1   9  10       54.45       49.83      9.64 o 
   0   9  10        4.36       12.06      8.84 o 
   1   9  10       12.86        7.23      8.84 o 
   2   9  10       50.64       51.44      9.64 o 
   3   9  10        8.42       30.54     13.66 o 
   4   9  10        4.54       -3.21     13.66 o 
   5   9  10       61.58       60.28     15.27 o 
  -8  10  10      174.67      237.90     18.49 o 
  -7  10  10        9.11      -13.66     13.66 o 
  -6  10  10      282.75      267.63     17.68 o 
  -5  10  10      907.85     1080.18     24.11 o 
  -4  10  10     1324.26     1311.64     27.33 o 
  -3  10  10       36.69       23.31     13.66 o 
  -2  10  10       13.52       29.74     12.86 o 
  -1  10  10      196.21      168.78     15.27 o 
   0  10  10      212.38      159.13     16.07 o 
   1  10  10        2.35       -2.41     12.06 o 
   2  10  10       84.54       51.44     14.47 o 
   3  10  10      328.17      271.65     18.49 o 
  -6  11  10       70.88      104.48     15.27 o 
  -5  11  10        6.98       22.50     13.66 o 
  -4  11  10      181.11      180.03     16.88 o 
  -3  11  10       68.29       42.60     14.47 o 
  -2  11  10      207.94      186.46     16.88 o 
  -1  11  10      159.28      137.43     16.07 o 
   0  11  10       27.99       25.72     13.66 o 
 -12   1  11      216.59      236.23     12.78 o 
 -11   1  11      671.16      647.03     15.34 o 
 -10   1  11      310.88      355.22     30.54 o 
  -9   1  11      364.82      312.13      9.64 o 
  -8   1  11        8.14       21.70      6.82 o 
  -7   1  11      729.18      821.69     37.37 o 
  -6   1  11      784.91      691.76     68.72 o 
  -5   1  11        6.28       14.01      6.52 o 
  -4   1  11     1284.04     1229.56     70.32 o 
  -3   1  11      473.31      399.82     28.13 o 
  -2   1  11     1426.64     1246.07     27.56 o 
  -1   1  11      329.67      275.80     10.85 o 
   0   1  11      290.70      300.21     22.10 o 
   1   1  11     2353.71     2148.09     32.38 o 
   2   1  11     1135.16     1006.20     22.44 o 
   3   1  11       84.97       85.81      7.23 o 
   4   1  11      441.11      440.37     25.72 o 
   5   1  11     1085.82     1033.06     26.92 o 
   6   1  11      517.16      545.88     14.21 o 
   7   1  11       87.93       74.12     10.23 o 
 -12   2  11        5.73        3.21     14.47 o 
 -11   2  11        0.28        3.21     13.66 o 
 -10   2  11       14.13       -4.82      8.84 o 
  -9   2  11       18.43       78.76     10.45 o 
  -8   2  11       16.45       24.11      9.64 o 
  -7   2  11       10.63        5.63      9.64 o 
  -6   2  11       16.64       19.29      9.64 o 
  -5   2  11        0.20        2.41      9.64 o 
  -4   2  11       69.23       61.89     10.45 o 
  -3   2  11      216.70      225.84     12.06 o 
  -2   2  11       80.86       65.10      9.64 o 
  -1   2  11        0.28       -6.43      8.84 o 
   0   2  11      159.78      177.62     11.25 o 
   1   2  11      433.55      431.59     14.47 o 
   2   2  11      154.30      129.40     10.45 o 
   3   2  11       98.10      123.77     10.45 o 
   4   2  11       66.46       77.16      9.64 o 
   5   2  11        0.45       18.49      8.84 o 
   6   2  11        1.47      -11.25     12.06 o 
   7   2  11        8.93        4.82     13.66 o 
 -12   3  11      257.45      263.61     18.49 o 
 -11   3  11      706.98      747.44     22.50 o 
 -10   3  11      299.45      268.44     12.06 o 
  -9   3  11       97.56      147.88     11.25 o 
  -8   3  11      873.42     1090.62     28.93 o 
  -7   3  11     2158.28     1907.19     37.77 o 
  -6   3  11     1141.00     1364.69     35.36 o 
  -5   3  11       36.50       57.87     10.45 o 
  -4   3  11     1260.98     1232.88     35.36 o 
  -3   3  11      524.04      581.08     16.07 o 
  -2   3  11     1499.61     1637.95     38.58 o 
  -1   3  11      188.41      172.80     11.25 o 
   0   3  11       38.39       53.04      8.84 o 
   1   3  11      736.07      746.64     28.13 o 
   2   3  11      936.04      972.48     30.54 o 
   3   3  11        3.12        3.21      8.84 o 
   4   3  11       55.36       63.49      9.64 o 
   5   3  11      397.60      455.70     12.86 o 
   6   3  11      119.77      106.09     14.47 o 
   7   3  11       37.28       48.22     14.47 o 
 -11   4  11       64.77       98.86     15.27 o 
 -10   4  11      100.45       94.84     14.47 o 
  -9   4  11      105.44      131.00     11.25 o 
  -8   4  11       10.54       15.27      9.64 o 
  -7   4  11       18.74       18.49      9.64 o 
  -6   4  11       10.35       15.27      9.64 o 
  -5   4  11       24.43       30.54      9.64 o 
  -4   4  11       61.41      103.68     10.45 o 
  -3   4  11       84.85       58.67     10.45 o 
  -2   4  11       32.06        7.23      9.64 o 
  -1   4  11       14.85        6.43      8.84 o 
   0   4  11        1.92        0.00      8.84 o 
   1   4  11       37.90       50.63      9.64 o 
   2   4  11       48.08       60.28     10.45 o 
   3   4  11       14.38       29.74      9.64 o 
   4   4  11        4.46        8.04      8.84 o 
   5   4  11        4.05      -12.86     12.86 o 
   6   4  11        0.23       -1.61     13.66 o 
   7   4  11       17.16       50.63     14.47 o 
 -11   5  11      265.30      278.08     17.68 o 
 -10   5  11       32.58       51.44     14.47 o 
  -9   5  11       29.74       38.58     13.66 o 
  -8   5  11       16.55       21.70      9.64 o 
  -7   5  11      641.87      773.16     24.91 o 
  -6   5  11      877.41      886.48     27.33 o 
  -5   5  11       99.95      143.86     11.25 o 
  -4   5  11      604.17      703.24     18.49 o 
  -3   5  11      273.74      294.96     12.06 o 
  -2   5  11      461.96      581.88     16.07 o 
  -1   5  11        8.32       21.70      9.64 o 
   0   5  11      514.02      469.36     14.47 o 
   1   5  11     1793.34     2026.13     37.77 o 
   2   5  11     1239.84     1265.03     30.54 o 
   3   5  11        0.11       10.45      9.64 o 
   4   5  11      157.83      256.38     11.25 o 
   5   5  11      465.42      512.76     20.09 o 
   6   5  11      205.67      277.28     18.49 o 
 -10   6  11        2.25        6.43     13.66 o 
  -9   6  11        1.80       34.56     13.66 o 
  -8   6  11        0.07       -2.41      8.84 o 
  -7   6  11       68.91      105.29     10.45 o 
  -6   6  11      121.65      108.50     10.45 o 
  -5   6  11       43.63       86.80     10.45 o 
  -4   6  11       46.45        9.64      9.64 o 
  -3   6  11       55.55       82.78     10.45 o 
  -2   6  11       30.25       32.15      9.64 o 
  -1   6  11        1.80        4.82      8.84 o 
   0   6  11        5.71       -8.84      8.84 o 
   1   6  11       20.79       11.25      8.84 o 
   2   6  11       47.92       50.63      9.64 o 
   3   6  11        0.70        9.64      8.84 o 
   4   6  11        0.25       17.68     13.66 o 
   5   6  11       12.35       21.70     13.66 o 
  -9   7  11      143.48      192.08     16.07 o 
  -8   7  11       61.05       99.66     15.27 o 
  -7   7  11      640.18      726.55     21.70 o 
  -6   7  11      710.28      900.15     24.11 o 
  -5   7  11       91.28       78.76     10.45 o 
  -4   7  11      246.17      224.23     11.25 o 
  -3   7  11       17.66       53.04      9.64 o 
  -2   7  11      290.68      247.54     11.25 o 
  -1   7  11       27.50       45.81      9.64 o 
   0   7  11      296.12      279.69     12.06 o 
   1   7  11      874.10      779.59     23.31 o 
   2   7  11      475.04      418.73     19.29 o 
   3   7  11       41.53       61.08     13.66 o 
   4   7  11       65.27       75.55     14.47 o 
   5   7  11      466.28      459.72     20.90 o 
  -8   8  11       54.37       28.13     14.47 o 
  -7   8  11       26.68       21.70     13.66 o 
  -6   8  11        3.85       12.06     12.86 o 
  -5   8  11        5.08       -1.61     12.86 o 
  -4   8  11      131.13      151.10     10.45 o 
  -3   8  11       84.02       98.05      9.64 o 
  -2   8  11      120.61      144.67      9.64 o 
  -1   8  11        6.53        8.04      8.04 o 
   0   8  11       18.82       -4.82     12.06 o 
   1   8  11       33.31       20.90     12.86 o 
   2   8  11       28.90       14.47     12.86 o 
   4   8  11       11.19       -4.02     13.66 o 
  -7   9  11      582.68      691.18     22.50 o 
  -6   9  11      502.13      523.21     20.09 o 
  -5   9  11       65.27      107.70     15.27 o 
  -4   9  11      409.15      398.64     18.49 o 
  -3   9  11      125.69      117.34     15.27 o 
  -2   9  11      493.45      545.71     20.09 o 
  -1   9  11      199.08      197.71     16.07 o 
   0   9  11        0.70       12.06     12.86 o 
   1   9  11      208.76      164.76     16.07 o 
   2   9  11      133.00      143.86     16.07 o 
  -5  10  11        1.29       18.49     13.66 o 
  -3  10  11        2.14      -10.45     12.86 o 
  -2  10  11       32.47       24.11     13.66 o 
  -1  10  11       10.56       10.45     13.66 o 
 -11   0  12      143.95      147.08     16.07 o 
 -10   0  12        3.20       14.47     13.66 o 
  -9   0  12      336.07      360.86     18.49 o 
  -8   0  12      191.22      118.95     10.45 o 
  -7   0  12      100.94      188.87     11.25 o 
  -6   0  12       85.57      163.96     10.45 o 
  -5   0  12      416.62      248.34     12.06 o 
  -4   0  12        2.09       24.91      8.84 o 
  -3   0  12        0.00        2.41      8.84 o 
  -2   0  12      172.30      151.90     10.45 o 
  -1   0  12      545.42      505.53     16.07 o 
   0   0  12      502.85      362.47     12.86 o 
   1   0  12       12.59       18.49      8.84 o 
   2   0  12      288.01      271.65     11.25 o 
   3   0  12      227.56      247.54     10.45 o 
   4   0  12      359.96      350.41     17.68 o 
   5   0  12        0.45       16.88     12.86 o 
 -11   1  12        0.04       11.60      9.93 o 
 -10   1  12        5.61        9.24      9.66 o 
  -9   1  12        7.86       10.45     12.86 o 
  -8   1  12        0.12        8.84     10.45 o 
  -7   1  12       89.35       51.47      6.52 o 
  -6   1  12       29.29       53.41     17.28 o 
  -5   1  12       21.75       38.09      6.43 o 
  -4   1  12       63.53       41.15      6.83 o 
  -3   1  12       51.42       43.97      9.64 o 
  -2   1  12      199.84      199.60     11.65 o 
  -1   1  12       44.00       21.70      8.84 o 
   0   1  12       23.15       41.26     10.85 o 
   1   1  12      107.58       85.47      6.82 o 
   2   1  12        4.45        9.64     10.45 o 
   3   1  12        1.45        5.63      5.68 o 
   4   1  12       20.05       25.25      8.79 o 
   5   1  12      110.14      115.64     10.50 o 
 -10   2  12       23.22       40.99     14.47 o 
  -9   2  12      356.60      266.83     17.68 o 
  -8   2  12      497.72      638.14     20.90 o 
  -7   2  12       93.90       56.26      9.64 o 
  -6   2  12      105.74       49.83      9.64 o 
  -5   2  12      344.00      430.78     12.86 o 
  -4   2  12      298.81      267.63     12.06 o 
  -3   2  12      340.91      343.18     12.86 o 
  -2   2  12      111.10      126.99     10.45 o 
  -1   2  12      591.09      509.55     15.27 o 
   0   2  12      542.97      476.60     21.70 o 
   1   2  12      166.48      119.75      9.64 o 
   2   2  12       66.48       53.04      8.84 o 
   3   2  12      124.11      131.81     14.47 o 
   4   2  12      194.69      200.93     16.07 o 
   5   2  12       81.32       89.21     14.47 o 
 -10   3  12        0.71        9.64     13.66 o 
  -9   3  12        1.29       -2.41     12.86 o 
  -8   3  12       41.04       73.94     13.66 o 
  -7   3  12       71.51       48.22      9.64 o 
  -6   3  12        1.35        8.84      9.64 o 
  -5   3  12        6.83       29.74      8.84 o 
  -4   3  12        3.98        8.84      8.84 o 
  -3   3  12        8.31        9.64      8.84 o 
  -2   3  12        0.01        3.21      8.84 o 
  -1   3  12        4.25       -8.04      8.84 o 
   0   3  12       47.50       28.93      8.84 o 
   1   3  12        2.96        0.00      8.04 o 
   2   3  12        1.85       16.88      8.04 o 
   3   3  12       20.45       21.70     12.86 o 
   4   3  12       23.22       28.93     13.66 o 
   5   3  12        1.11       29.74     13.66 o 
 -10   4  12       26.55       44.20     14.47 o 
  -9   4  12      299.58      339.97     17.68 o 
  -8   4  12      260.61      288.53     17.68 o 
  -7   4  12       93.39      100.46     14.47 o 
  -6   4  12      130.02      152.70     10.45 o 
  -5   4  12      328.70      305.41     12.06 o 
  -4   4  12      139.45      174.40     10.45 o 
  -3   4  12      501.73      489.45     13.66 o 
  -2   4  12       13.52       36.17      8.84 o 
  -1   4  12      576.55      597.15     21.70 o 
   0   4  12      804.87      653.41     21.70 o 
   1   4  12       72.02       90.01      9.64 o 
   2   4  12       91.78       96.44     14.47 o 
   3   4  12       24.54       24.91     13.66 o 
   4   4  12      205.99      184.05     16.88 o 
  -9   5  12      140.02      142.26     16.07 o 
  -8   5  12      200.36      216.20     16.88 o 
  -7   5  12      134.97      132.61     15.27 o 
  -6   5  12       77.33       87.60     14.47 o 
  -5   5  12       11.31       12.86      8.84 o 
  -4   5  12      111.12      111.71     10.45 o 
  -3   5  12      196.09      230.66     11.25 o 
  -2   5  12       11.81        4.82      8.84 o 
  -1   5  12        0.49       20.90      8.84 o 
   0   5  12       10.37       27.33      8.04 o 
   1   5  12       12.55       -1.61     12.86 o 
   2   5  12        0.70       -1.61     12.86 o 
   3   5  12        1.22      -13.66     13.66 o 
   4   5  12        5.54       35.36     14.47 o 
  -8   6  12      129.62      148.68     16.88 o 
  -7   6  12       14.49       24.11     13.66 o 
  -6   6  12       45.60       73.94     14.47 o 
  -5   6  12      128.67      170.38     15.27 o 
  -4   6  12        6.61       16.88     13.66 o 
  -3   6  12       60.10       83.59     13.66 o 
  -2   6  12       41.05       66.71     13.66 o 
  -1   6  12      140.73      180.83     15.27 o 
   0   6  12       56.12       27.33     12.86 o 
   1   6  12        1.91       10.45     12.86 o 
   2   6  12      263.53      290.94     18.49 o 
   3   6  12      459.35      468.56     20.90 o 
  -7   7  12        1.39       12.06     13.66 o 
  -6   7  12       36.57       44.20     14.47 o 
  -5   7  12      111.54       98.05     15.27 o 
  -4   7  12       60.37      119.75     16.07 o 
  -3   7  12       88.62       71.53     14.47 o 
  -2   7  12       12.53       19.29     13.66 o 
  -1   7  12       92.94       73.14     14.47 o 
   0   7  12      106.72      111.71     14.47 o 
   1   7  12        4.17       16.88     12.86 o 
   2   7  12       20.30       25.72     13.66 o 
  -5   8  12      256.34      316.66     18.49 o 
  -4   8  12      126.93      225.84     16.88 o 
  -3   8  12      156.77      183.24     16.07 o 
  -2   8  12        0.82        7.23     13.66 o 
  -1   8  12       98.05       58.67     14.47 o 
   0   8  12      217.65      231.47     17.68 o 
  -8   1  13        1.91       14.87      9.66 o 
  -7   1  13       33.64       22.91      9.09 o 
  -6   1  13       15.56       18.87     12.86 o 
  -5   1  13        0.41       10.45      8.52 o 
  -4   1  13        1.75       20.09      8.52 o 
  -3   1  13       40.92       16.88     12.06 o 
  -2   1  13       66.31       50.77     14.47 o 
  -1   1  13       12.58       15.27      8.84 o 
   0   1  13       58.93       54.13      9.09 o 
   1   1  13      125.70      120.99     10.23 o 
   2   1  13        8.41       24.51      9.09 o 
   3   1  13        0.03        1.21      9.09 o 
  -8   2  13       17.56       13.66     14.47 o 
  -7   2  13        2.20        4.02     14.47 o 
  -6   2  13        8.81       40.99     12.86 o 
  -5   2  13        8.55       16.88     12.86 o 
  -4   2  13        0.82       12.06     12.06 o 
  -2   2  13       33.33       37.77     12.06 o 
  -1   2  13        0.12        9.64     11.25 o 
   0   2  13       39.75       45.01     12.06 o 
   1   2  13       65.84       95.64     13.66 o 
   2   2  13       71.33       57.87     13.66 o 
  -8   3  13       53.24       40.19     14.47 o 
  -7   3  13      377.19      522.41     20.90 o 
  -6   3  13      178.87      167.17     15.27 o 
  -5   3  13        0.09       16.07     12.86 o 
  -4   3  13      114.59      146.27     14.47 o 
  -3   3  13      215.30      192.89     15.27 o 
  -2   3  13      199.14      202.53     15.27 o 
  -1   3  13       10.34       13.66     12.06 o 
   0   3  13        5.43       -1.61     12.06 o 
   1   3  13      138.23      145.47     14.47 o 
   2   3  13       82.99       87.60     14.47 o 
  -7   4  13       15.24       65.90     15.27 o 
  -6   4  13       79.98       68.31     15.27 o 
  -5   4  13      142.62      212.98     16.88 o 
  -4   4  13      173.65      139.84     16.07 o 
  -3   4  13        7.62       -2.41     12.86 o 
  -2   4  13        1.38        9.64     12.06 o 
  -1   4  13        7.23       -3.21     12.06 o 
   0   4  13        6.96        9.64     12.06 o 
   1   4  13        0.02        8.84     12.86 o 
  -6   5  13       12.96       16.07     14.47 o 
  -5   5  13        4.00        4.82     13.66 o 
  -4   5  13        7.60       47.42     13.66 o 
  -3   5  13       45.32       55.46     14.47 o 
  -2   5  13       15.92       30.54     13.66 o 
  -1   5  13       34.80       27.33     13.66 o 
   0   5  13       58.76       55.46     13.66 o 
  -3   6  13       29.85       45.01     14.47 o 
  -2   6  13       37.32       42.60     15.27 o 
                                                 
